# Supplementary material for: Multifunctional intercalants create stable subnanochannels in MoS2 membranes for wastewater treatment
Source: Nat Commun. 2025 Sep 24;16:8353. doi: 10.1038/s41467-025-58409-x (PMC12460844; doi:10.1038/s41467-025-58409-x)
Supplement: Supplementary file 3 — Source data [file 41467_2025_58409_MOESM3_ESM.xlsx]

## Sheet: Fig. 1c
				Intensity (a.u.)
			Binding energy (eV)	Raw data	Fitted data	Background	Mo4+ 3d3/2-2H	Mo4+ 3d5/2-2H	S 2s	Mo4+ 3d3/2-1T	Mo4+ 3d5/2-1T	Mo6+ 3d
			237.93	7904.06	8080.27	7901.06	7921.47	7912.58	7911.88	7929.2	7916.19	7977.98	7917.33
			237.83	7603.76	8094.44	7898.05	7919.28	7909.85	7909.05	7927.15	7913.51	7988.94	7914.96
			237.73	7900.21	8114.75	7896.25	7918.35	7908.34	7907.44	7926.36	7912.06	8005.86	7913.85
			237.63	8004.16	8140.37	7893.23	7916.25	7905.62	7904.61	7924.41	7909.4	8027.92	7911.56
			237.53	7873.26	8174.02	7889.78	7913.78	7902.48	7901.35	7922.08	7906.32	8057.82	7908.87
			237.43	7888.66	8218.94	7886.85	7911.89	7899.88	7898.62	7920.33	7903.77	8098.78	7906.76
			237.33	8308.31	8277.01	7883.84	7909.99	7897.21	7895.83	7918.57	7901.15	8152.67	7904.63
			237.23	8065.76	8349.2	7879.11	7906.45	7892.83	7891.31	7915.15	7896.83	8220.46	7900.82
			237.13	8431.51	8440.69	7875.35	7903.96	7889.44	7887.77	7912.79	7893.49	8307.27	7898.06
			237.03	8616.31	8551.11	7870.08	7900.05	7884.55	7882.72	7908.99	7888.66	8412.75	7893.85
			236.93	8566.26	8682.58	7864.03	7895.46	7878.9	7876.91	7904.52	7883.07	8538.98	7888.94
			236.83	8708.71	8836.38	7858.17	7891.16	7873.45	7871.28	7900.31	7877.68	8687.19	7884.3
			236.73	8862.71	9010.69	7851.69	7886.37	7867.41	7865.05	7895.61	7871.7	8855.58	7879.14
			236.63	9328.56	9202.7	7844.57	7881.06	7860.73	7858.18	7890.36	7865.08	9041.27	7873.43
			236.53	9794.41	9406.62	7835.51	7873.97	7852.14	7849.38	7883.31	7856.56	9238.45	7865.89
			236.43	9625.01	9615.89	7824.52	7865.09	7841.64	7838.65	7874.45	7846.11	9440.52	7856.54
			236.33	10025.4	9824.72	7814.17	7857.04	7831.8	7828.58	7866.38	7836.33	9641.64	7847.98
			236.23	10137.1	10020.8	7802.15	7847.52	7820.31	7816.84	7856.79	7824.9	9829.45	7837.89
			236.13	10375.8	10194	7789.62	7837.71	7808.34	7804.6	7846.88	7812.99	9993.75	7827.47
			236.03	10422	10332.1	7776.07	7827.12	7795.37	7791.34	7836.13	7800.08	10122.3	7816.22
			235.93	10556.7	10425.1	7762.27	7816.57	7782.19	7777.85	7825.34	7786.96	10204.8	7804.95
			235.83	10456.6	10464.2	7747.86	7805.73	7768.43	7763.77	7814.18	7773.25	10232.7	7793.36
			235.73	10314.2	10446.7	7733.81	7795.6	7755.05	7750.04	7803.62	7759.93	10202.9	7782.45
			235.63	10325.7	10374.4	7720.28	7786.4	7742.23	7736.85	7793.87	7747.16	10117.1	7772.5
			235.53	10017.7	10253.5	7706.65	7777.6	7729.34	7723.56	7784.33	7734.32	9981.18	7763.01
			235.43	9825.21	10095.4	7694.22	7770.6	7717.69	7711.49	7776.34	7722.72	9806.44	7755.47
			235.33	9405.56	9912.04	7682.52	7765.06	7706.81	7700.16	7769.47	7711.89	9604.06	7749.72
			235.23	9436.36	9716.49	7672.49	7762.16	7697.65	7690.51	7764.7	7702.77	9386.56	7747.09
			235.13	9798.26	9518.75	7662.29	7760.41	7688.36	7680.71	7760.25	7693.52	9162.9	7746.37
			235.03	9243.86	9328.08	7650.58	7759.02	7677.61	7669.4	7754.82	7682.8	8940.87	7747.02
			234.93	9051.36	9157.77	7641.07	7762.6	7669.12	7660.31	7752.23	7674.34	8731.67	7753.93
			234.83	9012.86	9014.83	7632.32	7771.04	7661.44	7651.99	7751.09	7666.68	8539.36	7767.13
			234.73	9193.81	8906.28	7623.69	7785.79	7653.95	7643.81	7750.87	7659.2	8366.84	7787.93
			234.63	9020.56	8838.6	7614.28	7808.95	7645.74	7634.87	7750.78	7651	8215.1	7817.82
			234.53	9186.11	8820.72	7605.54	7846.18	7638.28	7626.61	7752.42	7643.53	8085.82	7861.1
			234.43	9432.51	8859.41	7596.09	7901.77	7630.19	7617.66	7754.59	7635.42	7976.73	7919.59
			234.33	9444.06	8963.44	7585.6	7982.58	7621.14	7607.68	7757.16	7626.34	7885.7	7996.4
			234.23	9755.91	9143.94	7575.01	8098.3	7612.09	7597.63	7761.44	7617.25	7811.35	8095.94
			234.13	10291.1	9410.4	7563.11	8257.4	7601.83	7586.28	7766.68	7606.92	7749.89	8220.07
			234.03	10414.3	9772.58	7548.98	8468.98	7589.44	7572.73	7772.75	7594.44	7697.85	8370.26
			233.93	10618.3	10241.1	7534.29	8743.64	7576.62	7558.63	7782.63	7581.51	7654.54	8549.31
			233.83	10899.4	10821.6	7518.7	9087.24	7563.03	7543.66	7798.2	7567.78	7617.53	8756.33
			233.73	11842.6	11514.8	7501.9	9501.27	7548.38	7527.51	7822.87	7552.96	7584.75	8988.47
			233.63	12462.5	12312.8	7481.19	9978.25	7529.96	7507.46	7859.96	7534.34	7552.09	9237.92
			233.53	13494.3	13205.7	7457.86	10507.1	7509.1	7484.83	7920.32	7513.23	7519.75	9498.5
			233.43	14198.8	14173.5	7430.23	11064.9	7484.13	7457.91	8016.49	7487.96	7485.2	9758.3
			233.33	14941.9	15194.6	7399.61	11622.8	7456.38	7428.04	8169.97	7459.86	7449.17	10006
			233.23	15692.6	16242.8	7365.83	12142.8	7425.71	7395.05	8407.39	7428.77	7411.04	10227.1
			233.13	16916.9	17290.9	7328.85	12580.9	7392.09	7358.88	8761.53	7394.65	7370.47	10405.5
			233.03	17579.1	18312.7	7286.72	12889.7	7353.62	7317.6	9267.29	7355.6	7325.3	10524
			232.93	18680.2	19293.4	7241.72	13031.9	7312.59	7273.48	9962.86	7313.88	7277.67	10571.4
			232.83	20066.2	20227.4	7192.04	12982.2	7267.24	7224.72	10874.5	7267.73	7225.67	10537.6
			232.73	21071.1	21124.2	7136.51	12739.4	7216.45	7170.15	12013.3	7215.99	7168.06	10420
			232.63	22295.4	22000.8	7076.64	12328.7	7161.77	7111.28	13366.6	7160.2	7106.33	10225.8
			232.53	23177	22861.3	7011.54	11788.4	7102.39	7047.23	14887.8	7099.5	7039.52	9965.64
			232.43	23069.2	23683.9	6942.57	11165.6	7039.73	6979.36	16494.4	7035.29	6969	9655.86
			232.33	23912.4	24412.1	6873.76	10508.3	6977.93	6911.69	18070	6971.64	6898.77	9316.4
			232.23	24486	24944.1	6801.23	9850.39	6913.25	6840.36	19459.4	6904.69	6824.92	8958.44
			232.13	24131.8	25155.8	6726.06	9223.12	6846.96	6766.45	20494.8	6835.6	6748.53	8596.62
			232.03	24135.7	24928.2	6652.03	8651.33	6783.15	6693.74	21024.8	6768.2	6673.38	8245.77
			231.93	24528.4	24184.2	6577.68	8146.16	6720.81	6620.78	20950.3	6701.1	6597.99	7913.14
			231.83	23981.7	22934	6501.43	7710.73	6659.08	6545.98	20270.1	6632.78	6520.77	7603.19
			231.73	23284.8	21281.4	6427.09	7347.06	6602.95	6473.17	19084.9	6567.16	6445.53	7323.24
			231.63	21502.3	19380	6355.3	7049.59	6554.83	6402.99	17551.2	6504.98	6372.9	7075.3
			231.53	19099.9	17395.7	6290.49	6813.76	6521.91	6339.87	15841.8	6450.78	6307.3	6863.22
			231.43	16913.1	15475.2	6235.22	6632.19	6510.78	6286.37	14111	6407.29	6251.29	6687.66
			231.33	14911.1	13731.7	6188.64	6494.31	6526.34	6241.68	12478.4	6373.81	6204.03	6544.96
			231.23	12859	12243.2	6150.05	6390.68	6575.68	6205.06	11026.4	6349.86	6164.79	6431
			231.13	11465.3	11056.5	6119.67	6314.34	6669.16	6176.78	9802	6335.9	6133.8	6342.57
			231.03	10422	10186	6094.85	6256.96	6816.57	6154.18	8815.74	6329.59	6108.42	6273.67
			230.93	9936.86	9625.91	6074.19	6212.92	7030.73	6135.86	8054.56	6329.89	6087.23	6219.89
			230.83	9782.86	9355.72	6055.43	6176.95	7324.35	6119.59	7488.04	6335.01	6067.96	6176.41
			230.73	9748.21	9348.62	6037.22	6145.66	7710.3	6104.02	7078.68	6344.27	6049.27	6139.75
			230.63	9644.26	9576.23	6019.08	6117.19	8198.84	6088.69	6789.4	6358.15	6030.68	6107.76
			230.53	10125.5	10010.4	6001.28	6090.95	8795.31	6073.9	6587.5	6378.53	6012.46	6079.43
			230.43	10529.8	10619.4	5981.45	6063.99	9493.4	6057.28	6443.88	6405.88	5992.22	6051.44
			230.33	10930.2	11372.4	5959.89	6036.27	10278.2	6039.17	6338.65	6445.73	5970.28	6023.4
			230.23	11696.3	12236.6	5936.61	6007.56	11122.2	6019.62	6257.56	6507.81	5946.64	5994.84
			230.13	12643.4	13176.5	5910.11	5976.23	11982.6	5997.16	6189.6	6607.9	5919.79	5963.92
			230.03	13378.8	14161.1	5879.63	5941.41	12805	5971.11	6127.97	6774.7	5888.98	5929.66
			229.93	14302.8	15170.1	5846.03	5903.89	13526.8	5942.4	6069.79	7055.58	5855.07	5892.75
			229.83	15738.8	16199.7	5808.52	5862.81	14078.4	5910.33	6012.08	7517.66	5817.27	5852.3
			229.73	17224.9	17273.5	5764.99	5816.04	14394.5	5872.95	5951.42	8248.91	5773.46	5806.14
			229.63	19581.1	18451.1	5715.23	5763.31	14430.7	5830.21	5886.79	9354.05	5723.43	5753.98
			229.53	21721.7	19821.3	5655.64	5701.01	14172.3	5778.75	5814.13	10933.1	5663.59	5692.21
			229.43	23931.6	21483.2	5587.08	5629.95	13645.6	5719.72	5733.96	13060.1	5594.78	5621.65
			229.33	25059.7	23497.8	5509.22	5549.79	12904	5653.18	5645.72	15741.8	5516.69	5541.95
			229.23	26438	25845	5426.44	5464.89	12018.7	5584.01	5553.62	18891.2	5433.69	5457.47
			229.13	27847.1	28375.9	5337.69	5374.19	11056.4	5511.78	5456.46	22291.4	5344.73	5367.15
			229.03	29171.5	30810.5	5242.84	5277.51	10076.7	5437.1	5353.99	25601.7	5249.67	5270.84
			228.93	30873.2	32751.4	5142.19	5175.18	9128.85	5361.23	5246.43	28375.2	5148.83	5168.84
			228.83	32008.9	33748.2	5034.18	5065.61	8247.28	5283.71	5132.14	30124.3	5040.64	5059.58
			228.73	33248.6	33443.2	4921.1	4951.07	7456.6	5208.15	5013.31	30468	4927.38	4945.33
			228.63	32463.2	31743.2	4802.51	4831.12	6766.9	5135.63	4889.45	29300.9	4808.61	4825.64
			228.53	30080.1	28891.6	4686.63	4713.97	6186.27	5076.12	4768.75	26865	4692.56	4708.74
			228.43	26087.6	25336	4580	4606.15	5713.72	5038.09	4657.68	23613.4	4585.78	4601.15
			228.33	21806.4	21555.4	4489.23	4514.27	5343.39	5030.21	4562.82	20035.7	4494.86	4509.49
			228.23	17313.5	17946.6	4415.56	4439.56	5061.72	5055.92	4485.38	16541.4	4421.05	4434.98
			228.13	13005.3	14791	4359.93	4382.95	4854.84	5118.38	4426.24	13424.3	4365.27	4378.56
			228.03	10198.7	12239.6	4321.65	4343.74	4708.43	5219.09	4384.72	10847.1	4326.85	4339.53
			227.93	8816.51	10325.9	4294.67	4315.89	4604.9	5353.99	4354.73	8852.79	4299.74	4311.85
			227.83	8158.16	8998.6	4273.21	4293.62	4529.33	5518.99	4330.47	7397.55	4278.16	4289.74
			227.73	8223.61	8159.36	4254.36	4274	4471.82	5712.47	4309	6388.77	4259.19	4270.26
			227.63	8050.36	7694.29	4235.16	4254.07	4424.42	5932.07	4287.37	5716.97	4239.88	4250.48
			227.53	7700.01	7500.15	4216.59	4234.81	4384.63	6178.77	4266.52	5282.43	4221.19	4231.35
			227.43	7919.46	7492.97	4199.38	4216.94	4350.85	6452.27	4247.17	5004.51	4203.87	4213.61
			227.33	8173.56	7607.84	4181.2	4198.15	4319.27	6748.24	4226.99	4821.86	4185.59	4194.93
			227.23	8331.41	7801.53	4161.9	4178.27	4288.75	7063.57	4205.82	4695.19	4166.19	4175.16
			227.13	8581.66	8045.55	4141.89	4157.69	4259.1	7394.31	4184.03	4600.97	4146.08	4154.7
			227.03	8855.01	8320	4120.77	4136.05	4229.54	7734.78	4161.26	4524.98	4124.87	4133.15
			226.93	9001.31	8610.32	4098.45	4113.23	4199.73	8078.28	4137.37	4459.55	4102.46	4110.43
			226.83	9012.86	8905.02	4075.44	4089.74	4170	8417.59	4112.88	4401.08	4079.36	4087.03
			226.73	9313.16	9193.72	4052.3	4066.14	4140.79	8744.71	4088.34	4347.87	4056.13	4063.51
			226.63	9240.01	9464.25	4027.83	4041.23	4110.82	9048.87	4062.55	4297.46	4031.58	4038.69
			226.53	9528.76	9707.31	4003.56	4016.55	4081.55	9321.66	4037.03	4250.55	4007.23	4014.09
			226.43	9821.36	9910.56	3978.01	3990.61	4051.43	9551.37	4010.3	4205.07	3981.6	3988.22
			226.33	10175.6	10063.7	3951.16	3963.38	4020.4	9728.24	3982.34	4160.6	3954.68	3961.07
			226.23	10352.7	10157.7	3922.76	3934.62	3988.16	9843.55	3952.88	4116.52	3926.21	3932.38
			226.13	10117.8	10186.5	3893.52	3905.04	3955.39	9891.52	3922.62	4073.28	3896.9	3902.86
			226.03	9809.81	10147.7	3865.12	3876.31	3923.73	9870.21	3893.26	4032.33	3868.43	3874.19
			225.93	9998.46	10041.2	3837.86	3848.73	3893.46	9779.55	3865.09	3993.78	3841.11	3846.67
			225.83	10060.1	9867.76	3809.72	3820.29	3862.54	9620.57	3836.08	3955.44	3812.9	3818.29
			225.73	9871.41	9633.64	3781.22	3791.49	3831.45	9399.68	3806.74	3917.7	3784.33	3789.55
			225.63	9243.86	9347.95	3753.36	3763.36	3801.19	9126.15	3778.1	3881.45	3756.42	3761.47
			225.53	8932.01	9021.85	3727.96	3737.68	3773.55	8811.23	3751.94	3848.4	3730.95	3735.84
			225.43	8624.01	8664.13	3703.72	3713.19	3747.24	8463.82	3726.98	3817.17	3706.66	3711.4
			225.33	7969.51	8284.83	3680.64	3689.86	3722.21	8094.06	3703.22	3787.7	3683.53	3688.12
			225.23	7834.76	7894.81	3660.14	3669.12	3699.89	7712.88	3682.05	3761.32	3662.97	3667.43
			225.13	7480.56	7500.85	3640.11	3648.86	3678.16	7327.12	3661.39	3735.87	3642.88	3647.2
			225.03	7041.66	7111.55	3621.43	3629.97	3657.89	6945.45	3642.11	3712.21	3624.16	3628.35
			224.93	6702.86	6734.04	3604.47	3612.8	3639.43	6575.07	3624.58	3690.64	3607.15	3611.22
			224.83	6021.41	6373.57	3588.83	3596.95	3622.38	6221.25	3608.38	3670.72	3591.46	3595.41
			224.73	6063.76	6035.85	3575.91	3583.83	3608.13	5889.76	3594.92	3653.84	3578.49	3582.33
			224.63	5563.26	5721.31	3562.75	3570.48	3593.73	5581.05	3581.26	3637	3565.29	3569.02
			224.53	5667.21	5434.22	3551.59	3559.14	3581.39	5299.43	3569.6	3622.41	3554.08	3557.71
			224.43	5286.06	5173.29	3539.95	3547.33	3568.64	5043.64	3557.5	3607.58	3542.4	3545.93
			224.33	5228.31	4940.76	3529.83	3537.03	3557.46	4815.95	3546.92	3594.46	3532.23	3535.67
			224.23	4785.55	4734.7	3519.9	3526.94	3546.54	4614.46	3536.55	3581.74	3522.26	3525.61
			224.13	4716.25	4555.58	3511.73	3518.61	3537.43	4439.64	3527.97	3570.96	3514.06	3517.31
			224.03	4673.9	4400.17	3503.82	3510.54	3528.62	4288.31	3519.65	3560.59	3506.1	3509.27
			223.93	4423.65	4266.44	3496.04	3502.62	3520	4158.43	3511.49	3550.5	3498.29	3501.38
			223.83	4219.6	4153.08	3489.26	3495.69	3512.41	4048.71	3504.32	3541.55	3491.47	3494.47
			223.73	4400.55	4057.62	3483.28	3489.57	3505.66	3956.71	3497.98	3533.53	3485.45	3488.38
			223.63	4304.3	3976.33	3476.53	3482.69	3498.19	3878.7	3490.89	3524.86	3478.67	3481.53
			223.53	4104.1	3908.18	3470.16	3476.18	3491.12	3813.66	3484.18	3516.66	3472.26	3475.05
			223.43	4223.45	3851.63	3464.57	3470.47	3484.87	3760.08	3478.27	3509.36	3466.64	3469.36
			223.33	4100.25	3803.62	3458.47	3464.25	3478.14	3714.89	3471.86	3501.64	3460.51	3463.16
			223.23	3738.35	3763.53	3452.85	3458.51	3471.92	3677.49	3465.93	3494.48	3454.86	3457.44
			223.13	3880.8	3730.98	3448.69	3454.24	3467.18	3647.51	3461.48	3488.86	3450.66	3453.19
			223.03	3815.35	3702.75	3443.93	3449.36	3461.87	3621.72	3456.43	3482.72	3445.87	3448.33
			222.93	3834.6	3678.72	3439.41	3444.74	3456.83	3600.03	3451.64	3476.89	3441.32	3443.73
			222.83	3692.15	3657.74	3434.8	3440.02	3451.72	3581.28	3446.76	3471.03	3436.68	3439.03
			222.73	3826.9	3639.81	3430.75	3435.87	3447.19	3565.49	3442.46	3465.79	3432.6	3434.9
			222.63	3823.05	3623.3	3426.13	3431.15	3442.11	3551.02	3437.59	3460.05	3427.96	3430.2
			222.53	3657.5	3608.34	3421.51	3426.43	3437.05	3538.02	3432.73	3454.35	3423.31	3425.5
			222.43	3518.9	3595.28	3417.55	3422.38	3432.66	3526.83	3428.53	3449.36	3419.32	3421.46
			222.33	3453.45	3583.76	3414.13	3418.87	3428.84	3517.12	3424.9	3444.97	3415.88	3417.98
			222.23	3580.5	3573.3	3410.97	3415.62	3425.29	3508.38	3421.52	3440.88	3412.69	3414.74
			222.13	3757.6	3562.96	3407.28	3411.85	3421.22	3499.7	3417.61	3436.3	3408.98	3410.98
			222.03	3476.55	3552.42	3402.85	3407.33	3416.43	3490.76	3412.98	3431.01	3404.52	3406.49
			221.93	3399.55	3543.47	3399.55	3403.95	3412.78	3483.34	3409.48	3426.9	3401.2	3403.12

## Sheet: Fig. 1d
				Intensity (a.u.)
			Binding energy (eV)	Raw data	Fitted data	Background	S 2p3/2-1T	S 2p1/2-1T	S 2p3/2-2H	S 2p1/2-2H
			172.126	2664.93	2683.57	2664.93	2664.93	2664.93	2664.93	2664.93
			172.026	2733.6	2689.33	2664.6	2664.6	2664.6	2664.6	2664.6
			171.926	2733.6	2696.67	2664.28	2664.28	2664.28	2664.28	2664.28
			171.826	2688.38	2706.07	2664.16	2664.16	2664.16	2664.16	2664.16
			171.726	2741.98	2717.34	2663.8	2663.8	2663.8	2663.8	2663.8
			171.626	2723.55	2731.05	2663.51	2663.51	2663.51	2663.51	2663.51
			171.526	2812.33	2746.9	2662.81	2662.81	2662.81	2662.81	2662.81
			171.426	2755.38	2765.69	2662.37	2662.37	2662.37	2662.37	2662.37
			171.326	2800.6	2786.97	2661.71	2661.71	2661.71	2661.71	2661.71
			171.226	2817.35	2810.74	2660.98	2660.98	2660.98	2660.98	2660.98
			171.126	2891.05	2836.5	2659.89	2659.89	2659.89	2659.89	2659.89
			171.026	2815.68	2864.53	2659.15	2659.15	2659.15	2659.15	2659.15
			170.926	2870.95	2893.7	2658.14	2658.14	2658.14	2658.14	2658.14
			170.826	2894.4	2923.52	2657.02	2657.02	2657.02	2657.02	2657.02
			170.726	2944.65	2953.23	2655.65	2655.65	2655.65	2655.65	2655.65
			170.626	2961.4	2982.39	2654.2	2654.2	2654.2	2654.2	2654.2
			170.526	2971.45	3010.57	2652.69	2652.69	2652.69	2652.69	2652.69
			170.426	3056.88	3037.14	2650.77	2650.77	2650.77	2650.77	2650.77
			170.326	3199.25	3061.73	2648.17	2648.17	2648.17	2648.17	2648.17
			170.226	2979.83	3086.13	2646.59	2646.59	2646.59	2646.59	2646.59
			170.126	3020.03	3109.24	2644.82	2644.82	2644.82	2644.82	2644.82
			170.026	3122.2	3130.84	2642.55	2642.55	2642.55	2642.55	2642.55
			169.926	3105.45	3151.34	2640.35	2640.35	2640.35	2640.35	2640.35
			169.826	3051.85	3170.48	2638.39	2638.39	2638.39	2638.39	2638.39
			169.726	3259.55	3186.2	2635.43	2635.43	2635.43	2635.43	2635.43
			169.626	3319.86	3198.07	2632.18	2632.18	2632.18	2632.18	2632.18
			169.526	3251.18	3205.32	2629.24	2629.24	2629.24	2629.24	2629.24
			169.426	3241.13	3206.32	2626.32	2626.32	2626.32	2626.32	2626.32
			169.326	3197.58	3200.04	2623.6	2623.6	2623.6	2623.6	2623.6
			169.226	3301.43	3185.03	2620.38	2620.38	2620.38	2620.38	2620.38
			169.126	3237.78	3161.91	2617.43	2617.43	2617.43	2617.43	2617.43
			169.026	3058.55	3131.68	2615.32	2615.32	2615.32	2615.32	2615.32
			168.926	3110.48	3094.29	2612.95	2612.95	2612.95	2612.95	2612.95
			168.826	3028.4	3051.89	2610.96	2610.96	2610.96	2610.96	2610.96
			168.726	2931.25	3006.37	2609.41	2609.41	2609.41	2609.41	2609.41
			168.626	2882.68	2959.37	2608.08	2608.08	2608.08	2608.08	2608.08
			168.526	2877.65	2912.46	2606.76	2606.76	2606.76	2606.76	2606.77
			168.426	2865.93	2867.22	2605.5	2605.5	2605.5	2605.5	2605.5
			168.326	2787.2	2825.15	2604.59	2604.59	2604.59	2604.59	2604.6
			168.226	2830.75	2786.53	2603.48	2603.48	2603.48	2603.48	2603.48
			168.126	2686.7	2752.72	2603.03	2603.03	2603.03	2603.03	2603.04
			168.026	2703.45	2723.17	2602.5	2602.5	2602.5	2602.5	2602.51
			167.926	2730.25	2697.78	2601.84	2601.84	2601.84	2601.84	2601.86
			167.826	2745.33	2676.36	2601.11	2601.11	2601.11	2601.11	2601.12
			167.726	2716.85	2658.76	2600.5	2600.5	2600.5	2600.5	2600.53
			167.626	2656.55	2644.7	2600.16	2600.16	2600.16	2600.16	2600.22
			167.526	2705.13	2633.24	2599.6	2599.6	2599.6	2599.6	2599.68
			167.426	2730.25	2624.04	2598.91	2598.91	2598.91	2598.91	2599.04
			167.326	2624.73	2617.32	2598.71	2598.71	2598.71	2598.71	2598.92
			167.226	2564.43	2612.34	2598.63	2598.63	2598.63	2598.63	2598.97
			167.126	2530.93	2608.52	2598.39	2598.39	2598.39	2598.39	2598.92
			167.026	2485.7	2605.58	2597.95	2597.95	2597.95	2597.95	2598.76
			166.926	2574.48	2603.95	2597.92	2597.92	2597.92	2597.93	2599.16
			166.826	2552.7	2602.99	2597.8	2597.8	2597.8	2597.81	2599.67
			166.726	2604.63	2602.75	2597.67	2597.67	2597.67	2597.7	2600.46
			166.626	2547.68	2603.22	2597.53	2597.53	2597.53	2597.57	2601.65
			166.526	2648.18	2604.27	2597.19	2597.19	2597.19	2597.26	2603.18
			166.426	2691.73	2606.05	2596.64	2596.64	2596.65	2596.75	2605.27
			166.326	2552.7	2609.44	2596.54	2596.54	2596.55	2596.72	2608.81
			166.226	2535.95	2614.21	2596.37	2596.37	2596.38	2596.66	2613.62
			166.126	2546	2620.9	2596.25	2596.25	2596.27	2596.71	2620.24
			166.026	2601.28	2629.96	2596.1	2596.1	2596.15	2596.83	2629.08
			165.926	2591.23	2642.08	2596	2596	2596.1	2597.14	2640.79
			165.826	2649.85	2657.69	2595.62	2595.62	2595.8	2597.36	2655.73
			165.726	2721.88	2677.6	2594.9	2594.9	2595.21	2597.54	2674.61
			165.626	2738.63	2703.08	2594.08	2594.08	2594.65	2598.06	2698.51
			165.526	2800.6	2735.04	2592.97	2592.97	2593.98	2598.88	2728.1
			165.426	2819.03	2774.88	2591.75	2591.75	2593.52	2600.44	2764.42
			165.326	2812.33	2824	2590.56	2590.56	2593.59	2603.18	2808.35
			165.226	2951.35	2883	2588.7	2588.71	2593.8	2606.83	2859.77
			165.126	3021.7	2953.46	2586.5	2586.51	2594.93	2612.23	2919.29
			165.026	3073.63	3036.69	2584.03	2584.06	2597.75	2620.14	2986.84
			164.926	3092.05	3133.95	2581.47	2581.52	2603.39	2631.55	3061.88
			164.826	3350.01	3245.16	2577.67	2577.77	2612.12	2646.33	3141.94
			164.726	3452.18	3372.08	2573.36	2573.56	2626.56	2666.4	3225.63
			164.626	3679.98	3515.21	2567.95	2568.34	2648.7	2692.53	3309.5
			164.526	3880.98	3676.08	2561.57	2562.27	2682.01	2726.38	3390.13
			164.426	4040.11	3856.83	2554.4	2555.65	2730.91	2769.79	3463.67
			164.326	4138.93	4060.5	2546.72	2548.94	2800.85	2824.74	3526.13
			164.226	4204.26	4291.15	2538.7	2542.56	2898.05	2893.03	3573.61
			164.126	4261.21	4553.91	2530.37	2536.95	3029.29	2976.11	3602.65
			164.026	4671.58	4853.34	2520.05	2531.1	3199.91	3073.35	3609.14
			163.926	5071.91	5196.32	2507.8	2526.02	3416.55	3185.18	3591.98
			163.826	5473.91	5589.35	2493.59	2523.11	3684.42	3311.1	3551.48
			163.726	6184.11	6035.72	2475.95	2522.98	4004.6	3448.05	3487.94
			163.626	6792.14	6537.2	2455.36	2529	4375.93	3593.57	3404.79
			163.526	7391.79	7089.84	2431.84	2545.18	4791.09	3743.25	3305.85
			163.426	7855.76	7683.57	2406.02	2577.44	5236.38	3891.85	3195.96
			163.326	8550.89	8299.39	2376.8	2631.58	5688.88	4031.1	3078.23
			163.226	9299.61	8912.8	2343.91	2715.97	6119.64	4152.67	2956.23
			163.126	9661.41	9497.73	2309.15	2842.92	6497.16	4250.06	2835.04
			163.026	9842.32	10027.8	2273.39	3025.43	6788.22	4316.3	2718.01
			162.926	10244.3	10480.7	2235.56	3275.82	6961.85	4343.87	2605.85
			162.826	10463.7	10847.1	2196.52	3608.65	6998.21	4329.31	2500.48
			162.726	10704.9	11130.5	2156.16	4036.35	6889.58	4270.83	2402.21
			162.626	10835.6	11348.9	2115	4568.85	6643.37	4170.19	2311.5
			162.526	11127	11528.8	2072.28	5208.96	6278.94	4030.59	2227.16
			162.426	11572.6	11699.4	2027.26	5950.77	5825.11	3857.47	2147.78
			162.326	11924.3	11884.9	1980.37	6777.76	5316.33	3658.94	2072.99
			162.226	12207.4	12095.7	1931.93	7659.3	4786.35	3443.61	2002.24
			162.126	12651.3	12321.6	1881.18	8549.04	4263.37	3218.84	1933.91
			162.026	12897.5	12533.9	1829.04	9389.52	3770.52	2992.9	1868.12
			161.926	12993	12687.3	1776.21	10115.3	3323.21	2772.59	1804.83
			161.826	12736.7	12729	1724.35	10662.1	2930.75	2564.19	1745.07
			161.726	12550.8	12607.7	1673.14	10973.9	2594.7	2370.54	1687.96
			161.626	12165.5	12287.4	1623.51	11015.9	2313.62	2194.37	1634
			161.526	11617.8	11754.6	1576.25	10779.5	2083.18	2037.08	1583.58
			161.426	11045	11021.5	1531.48	10284	1896.94	1898.53	1536.54
			161.326	9989.72	10126	1491.49	9575.26	1750.17	1780.05	1494.95
			161.226	8899.29	9120.19	1456.47	8714.04	1636.3	1680.44	1458.81
			161.126	8066.81	8062.22	1425.22	7766.15	1548.04	1596.92	1426.78
			161.026	7157.29	7009.64	1398.13	6796.18	1480.54	1528.14	1399.16
			160.926	6403.53	6010.03	1374.47	5857.73	1428.82	1471.75	1375.14
			160.826	5398.53	5100.11	1355.45	4992.53	1390.68	1427.37	1355.89
			160.726	4594.53	4300.79	1340.15	4225.53	1362.58	1392.69	1340.42
			160.626	3711.81	3621.8	1328.94	3569.62	1342.99	1366.89	1329.11
			160.526	2949.68	3061.88	1321.28	3026.03	1329.92	1348.37	1321.39
			160.426	2442.15	2612.03	1315.98	2587.62	1321.21	1335.1	1316.05
			160.326	2051.88	2259.56	1312.5	2243.08	1315.61	1325.84	1312.54
			160.226	1829.1	1989.49	1310.06	1978.46	1311.88	1319.26	1310.09
			160.126	1621.4	1787.31	1308.59	1779.98	1309.63	1314.86	1308.6
			160.026	1537.65	1638.87	1307.5	1634.04	1308.09	1311.73	1307.51
			159.926	1504.15	1531.94	1306.57	1528.8	1306.9	1309.39	1306.58
			159.826	1420.4	1456.67	1306.03	1454.64	1306.21	1307.89	1306.04
			159.726	1396.95	1404.56	1305.6	1403.26	1305.7	1306.81	1305.61
			159.626	1505.83	1368.56	1304.66	1367.73	1304.71	1305.43	1304.66
			159.526	1455.58	1344.5	1303.94	1343.98	1303.97	1304.44	1303.94
			159.426	1499.13	1328.33	1303.02	1328	1303.03	1303.33	1303.02
			159.326	1417.05	1318	1302.48	1317.8	1302.49	1302.67	1302.48
			159.226	1358.43	1311.57	1302.21	1311.45	1302.22	1302.33	1302.22
			159.126	1319.9	1307.68	1302.13	1307.6	1302.13	1302.2	1302.13
			159.026	1346.7	1305.15	1301.92	1305.11	1301.92	1301.96	1301.92
			158.926	1412.03	1303.25	1301.4	1303.22	1301.4	1301.42	1301.4
			158.826	1418.73	1301.89	1300.84	1301.87	1300.84	1300.86	1300.84
			158.726	1430.45	1300.81	1300.23	1300.8	1300.23	1300.24	1300.23
			158.626	1447.2	1299.85	1299.54	1299.85	1299.54	1299.54	1299.54
			158.526	1289.75	1299.66	1299.49	1299.66	1299.49	1299.49	1299.49
			158.426	1396.95	1299.12	1299.03	1299.12	1299.03	1299.03	1299.03
			158.326	1400.3	1298.6	1298.55	1298.6	1298.55	1298.55	1298.55
			158.226	1388.58	1298.15	1298.13	1298.15	1298.13	1298.13	1298.13
			158.126	1298.13	1298.14	1298.13	1298.14	1298.13	1298.13	1298.13

## Sheet: Fig. 2a
				Intensity (a.u.)
				Pure MoS2			MoS2-PDDA
			2 Theta (degree)	Wet	Dry	2 Theta	Wet	Dry
			3	557.461	481.53	3	348.055	308.652
			3.02	557.618	481.545	3.02	348.082	308.666
			3.04	557.774	481.559	3.04	348.108	308.68
			3.06	557.93	481.574	3.06	348.134	308.693
			3.08	558.087	481.589	3.08	348.161	308.707
			3.1	558.243	481.604	3.1	348.187	308.721
			3.12	558.4	481.618	3.12	348.214	308.734
			3.14	558.556	481.633	3.14	348.24	308.748
			3.16	558.712	481.648	3.16	348.266	308.762
			3.18	558.869	481.663	3.18	348.293	308.775
			3.2	559.025	481.677	3.2	348.319	308.789
			3.22	559.181	481.692	3.22	348.346	308.803
			3.24	559.338	481.707	3.24	348.372	308.816
			3.26	559.494	481.722	3.26	348.398	308.83
			3.28	559.65	481.736	3.28	348.425	308.844
			3.3	559.807	481.751	3.3	348.451	308.857
			3.32	559.963	481.766	3.32	348.478	308.871
			3.34	560.12	481.781	3.34	348.504	308.885
			3.36	560.276	481.795	3.36	348.53	308.898
			3.38	560.432	481.81	3.38	348.557	308.912
			3.4	560.589	481.825	3.4	348.583	308.926
			3.42	560.745	481.84	3.42	348.61	308.939
			3.44	560.901	481.854	3.44	348.636	308.953
			3.46	561.058	481.869	3.46	348.662	308.967
			3.48	561.214	481.884	3.48	348.689	308.98
			3.5	561.371	481.899	3.5	348.715	308.994
			3.52	561.527	481.913	3.52	348.742	309.008
			3.54	561.683	481.928	3.54	348.768	309.021
			3.56	561.84	481.943	3.56	348.794	309.035
			3.58	561.996	481.958	3.58	348.821	309.049
			3.6	562.152	481.972	3.6	348.847	309.062
			3.62	562.309	481.987	3.62	348.874	309.076
			3.64	562.465	482.002	3.64	348.9	309.09
			3.66	562.621	482.017	3.66	348.926	309.103
			3.68	562.778	482.031	3.68	348.953	309.117
			3.7	562.934	482.046	3.7	348.979	309.131
			3.72	563.091	482.061	3.72	349.006	309.144
			3.74	563.247	482.076	3.74	349.032	309.158
			3.76	563.403	482.09	3.76	349.058	309.172
			3.78	563.56	482.105	3.78	349.085	309.185
			3.8	563.716	482.12	3.8	349.111	309.199
			3.82	563.815	482.135	3.82	349.605	309.355
			3.84	563.815	482.149	3.84	349.617	309.336
			3.86	563.716	482.164	3.86	349.42	309.336
			3.88	563.716	482.179	3.88	349.235	309.277
			3.9	563.494	482.194	3.9	349.235	309.297
			3.92	563.642	482.208	3.92	349.198	309.16
			3.94	563.889	482.223	3.94	349.469	309.121
			3.96	563.864	482.238	3.96	349.469	309.043
			3.98	563.864	482.253	3.98	349.494	309.043
			4	563.938	482.267	4	349.642	309.023
			4.02	563.938	482.347	4.02	349.938	309.16
			4.04	564.136	482.347	4.04	349.975	309.18
			4.06	564.062	482.109	4.06	350.074	309.18
			4.08	564.086	482.109	4.08	349.938	309.18
			4.1	564.259	482.347	4.1	350.185	309.375
			4.12	563.938	482.188	4.12	350.037	309.336
			4.14	564.235	482.069	4.14	350.037	309.336
			4.16	564.259	482.01	4.16	350.235	309.453
			4.18	564.654	482.347	4.18	350.235	309.453
			4.2	564.654	481.99	4.2	350.333	309.511
			4.22	564.951	481.99	4.22	350.42	309.589
			4.24	565.198	481.653	4.24	350.395	309.57
			4.26	565.222	481.772	4.26	350.444	309.57
			4.28	565.222	481.673	4.28	350.815	309.648
			4.3	565.346	481.416	4.3	351.049	309.648
			4.32	565.642	481.416	4.32	351.185	309.706
			4.34	565.691	481.297	4.34	351.383	309.706
			4.36	565.691	481.297	4.36	351.506	309.648
			4.38	565.691	481.119	4.38	351.457	309.531
			4.4	565.247	481.218	4.4	351.58	309.453
			4.42	565.296	481.198	4.42	351.877	309.531
			4.44	565.272	481.198	4.44	351.963	309.531
			4.46	565.272	481.218	4.46	351.963	309.531
			4.48	565.272	481.158	4.48	352.309	309.414
			4.5	565.123	481.317	4.5	352.494	309.414
			4.52	565.593	480.604	4.52	352.531	309.589
			4.54	565.593	480.703	4.54	352.741	309.921
			4.56	566.21	480.624	4.56	353.037	309.921
			4.58	566.284	480.624	4.58	353.222	309.901
			4.6	566.21	480.703	4.6	353.346	309.882
			4.62	567.025	481.079	4.62	353.704	310.174
			4.64	567.074	481.079	4.64	353.778	310.174
			4.66	566.877	481.079	4.66	354.111	310.174
			4.68	567.123	481.119	4.68	354.346	310.408
			4.7	567.395	480.842	4.7	354.346	310.252
			4.72	567.741	481.257	4.72	354.457	310.311
			4.74	568.136	481.535	4.74	354.716	310.33
			4.76	567.741	481.317	4.76	355.074	310.311
			4.78	567.988	481.198	4.78	355.123	310.369
			4.8	568.16	480.901	4.8	355.296	310.33
			4.82	568.259	480.861	4.82	355.617	310.642
			4.84	568.728	481.119	4.84	355.877	310.799
			4.86	568.728	481.495	4.86	355.84	310.74
			4.88	568.383	481.693	4.88	355.852	310.916
			4.9	568.407	481.614	4.9	355.877	311.013
			4.92	568.284	481.475	4.92	356.148	311.247
			4.94	568.235	481.475	4.94	356.284	311.501
			4.96	567.938	481.851	4.96	356.457	311.832
			4.98	568.21	482.287	4.98	356.506	311.832
			5	567.691	482.386	5	356.988	311.813
			5.02	567.864	482.386	5.02	357.506	311.988
			5.04	567.864	482.386	5.04	357.741	312.008
			5.06	568.852	482.426	5.06	357.975	312.379
			5.08	568.852	482.129	5.08	358.148	312.574
			5.1	568.63	482.109	5.1	358.469	312.613
			5.12	568.951	481.95	5.12	358.667	312.827
			5.14	568.827	482.208	5.14	359.086	312.944
			5.16	569.099	482.149	5.16	359.543	313.081
			5.18	569.42	482.366	5.18	359.889	313.1
			5.2	569.272	482.426	5.2	359.951	313.549
			5.22	569.123	482.446	5.22	360.025	313.763
			5.24	569.79	482.386	5.24	360.444	314.544
			5.26	569.84	482.248	5.26	360.827	314.661
			5.28	569.864	482.248	5.28	361.173	314.719
			5.3	570.407	482.564	5.3	361.321	315.285
			5.32	570.111	482.129	5.32	361.802	315.5
			5.34	570.309	482.505	5.34	362.395	315.773
			5.36	570.111	482.861	5.36	363.136	315.753
			5.38	569.963	482.842	5.38	363.21	315.929
			5.4	570.358	483.396	5.4	363.679	316.436
			5.42	570.21	483.653	5.42	364.111	316.904
			5.44	570.506	483.931	5.44	363.988	316.982
			5.46	570.704	484.248	5.46	364.914	317.528
			5.48	571.222	484.446	5.48	365.333	317.879
			5.5	571.222	483.871	5.5	365.914	318.64
			5.52	571.716	484.03	5.52	366.716	318.738
			5.54	572.037	483.911	5.54	367.37	319.83
			5.56	571.938	483.752	5.56	367.642	320.083
			5.58	571.741	483.752	5.58	368.099	320.61
			5.6	571.815	484.386	5.6	368.963	321.332
			5.62	571.815	484.208	5.62	369.321	321.468
			5.64	571.889	484.267	5.64	369.642	321.332
			5.66	572.333	484.267	5.66	370.222	321.917
			5.68	572.333	484.644	5.68	370.519	321.917
			5.7	572.407	484.703	5.7	371.296	322.697
			5.72	572.481	485.238	5.72	371.568	323.126
			5.74	573.272	485.238	5.74	372	323.556
			5.76	573	485.178	5.76	372.827	324.102
			5.78	573.099	485.99	5.78	373.469	324.414
			5.8	572.951	485.713	5.8	374.173	325.058
			5.82	572.951	485.693	5.82	374.84	325.76
			5.84	573.123	485.673	5.84	375.63	326.072
			5.86	573.272	485.772	5.86	376.296	326.54
			5.88	573.296	486.03	5.88	377.012	327.398
			5.9	573.815	485.673	5.9	377.173	327.613
			5.92	573.765	485.891	5.92	377.667	328.413
			5.94	573.469	486.366	5.94	378.321	328.393
			5.96	573.568	486.406	5.96	379.037	329.407
			5.98	573.716	486.743	5.98	379.543	329.934
			6	574.235	486.743	6	380.099	330.578
			6.02	574.432	486.683	6.02	380.778	331.065
			6.04	574.605	486.743	6.04	381.296	331.436
			6.06	574.728	487.119	6.06	382.099	331.651
			6.08	575.148	487.376	6.08	382.938	332.47
			6.1	575.963	487.931	6.1	383.642	332.762
			6.12	576.037	487.772	6.12	384.358	333.816
			6.14	575.568	488.426	6.14	384.901	334.577
			6.16	576.062	488.683	6.16	385.753	334.733
			6.18	575.938	489.535	6.18	386.63	335.493
			6.2	576.309	490.05	6.2	387.506	336.313
			6.22	576.284	490.366	6.22	388.086	336.878
			6.24	576.309	490.921	6.24	388.605	337.288
			6.26	576.556	491.535	6.26	389.358	337.971
			6.28	577.296	491.475	6.28	390.111	338.868
			6.3	577.37	491.851	6.3	390.617	339.043
			6.32	577.321	492.129	6.32	391.593	339.96
			6.34	576.951	492.842	6.34	392.568	340.701
			6.36	576.926	492.98	6.36	393.358	341.17
			6.38	577.296	493.614	6.38	393.914	342.184
			6.4	577.173	493.871	6.4	394.815	342.457
			6.42	577.272	494.505	6.42	395.432	343.335
			6.44	577.889	494.683	6.44	396.173	343.803
			6.46	577.617	494.921	6.46	397.123	344.291
			6.48	578.58	495.02	6.48	397.642	345.441
			6.5	578.778	495.079	6.5	398.568	346.378
			6.52	579.074	495.792	6.52	399.556	347.451
			6.54	579.593	495.931	6.54	400.469	347.841
			6.56	579.914	496.287	6.56	401.173	349.421
			6.58	580.111	496.644	6.58	401.975	349.518
			6.6	579.815	497.317	6.6	403.049	350.806
			6.62	580.012	497.396	6.62	403.765	351.625
			6.64	579.963	497.812	6.64	404.519	352.093
			6.66	580.753	498.069	6.66	405.457	353.673
			6.68	579.79	498.881	6.68	406.296	353.985
			6.7	580.778	499.495	6.7	407.531	354.512
			6.72	580.852	500.386	6.72	408.148	354.941
			6.74	580.556	500.168	6.74	408.988	356.092
			6.76	580.802	500.564	6.76	409.975	356.775
			6.78	580.728	501.317	6.78	410.728	357.009
			6.8	580.753	502.149	6.8	411.765	358.394
			6.82	581	502.584	6.82	412.877	359.076
			6.84	580.951	503.079	6.84	413.84	359.74
			6.86	580.531	503.297	6.86	414.815	360.286
			6.88	580.481	503.594	6.88	415.481	360.676
			6.9	581.296	504.069	6.9	416.358	361.885
			6.92	580.901	504.406	6.92	417.358	362.626
			6.94	581.815	504.723	6.94	417.667	363.797
			6.96	581.568	505.594	6.96	418.444	364.07
			6.98	581.691	505.574	6.98	419.062	365.65
			7	581.963	505.495	7	420.173	366.43
			7.02	582.012	505.891	7.02	420.753	367.347
			7.04	582.185	506.089	7.04	421.432	367.581
			7.06	581.963	506.921	7.06	422.407	368.771
			7.08	582.309	507.574	7.08	422.556	368.693
			7.1	582.062	508.545	7.1	423.136	369.649
			7.12	582.432	508.465	7.12	423.802	370.175
			7.14	582.086	509.079	7.14	424.617	371.268
			7.16	582.309	509.416	7.16	424.667	371.404
			7.18	582.481	509.752	7.18	425.914	372.419
			7.2	582.728	510.03	7.2	426.222	373.316
			7.22	583.543	510.069	7.22	427.099	373.667
			7.24	584.062	510.604	7.24	427.667	374.681
			7.26	584.284	510.663	7.26	428.235	375.559
			7.28	584.037	511.139	7.28	428.741	376.339
			7.3	584.383	511.574	7.3	429.716	377.041
			7.32	585.198	511.634	7.32	430.074	377.49
			7.34	585.395	512.584	7.34	431.358	377.861
			7.36	584.827	512.624	7.36	431.691	378.778
			7.38	584.802	512.505	7.38	432.284	379.597
			7.4	585.395	513.495	7.4	432.543	380.767
			7.42	585.198	513.218	7.42	433.259	381.138
			7.44	585.42	513.891	7.44	433.284	381.021
			7.46	585.519	514.505	7.46	433.802	381.82
			7.48	585.716	514.822	7.48	434.123	382.776
			7.5	585.914	515.515	7.5	434.716	382.835
			7.52	585.667	516.228	7.52	435.358	384.103
			7.54	585.938	516.822	7.54	436.457	383.479
			7.56	586.506	517.337	7.56	436.926	385.39
			7.58	586.531	518.069	7.58	437.222	385.273
			7.6	587.247	518.861	7.6	437.667	386.873
			7.62	587.494	518.782	7.62	438.235	387.126
			7.64	587.642	519.139	7.64	438.704	387.672
			7.66	587.568	519.554	7.66	439	388.843
			7.68	587.691	520.109	7.68	439.21	389.486
			7.7	587.272	520.228	7.7	439.914	390.091
			7.72	587.222	521	7.72	440.198	390.637
			7.74	587.494	521.396	7.74	440.543	391.086
			7.76	588.753	521.792	7.76	441.111	391.203
			7.78	588.259	522.624	7.78	441.889	391.983
			7.8	588.235	521.871	7.8	441.198	392.315
			7.82	588.16	522.109	7.82	441.667	392.529
			7.84	588.383	523	7.84	442.099	393.095
			7.86	587.667	522.842	7.86	442.568	393.778
			7.88	588.136	523.733	7.88	442.901	394.382
			7.9	587.667	524.109	7.9	442.691	394.441
			7.92	587.667	524.149	7.92	442.963	395.416
			7.94	587.519	524.525	7.94	443.605	395.611
			7.96	588.481	524.129	7.96	443.593	396.353
			7.98	588.926	525.02	7.98	443.691	396.704
			8	588.901	525.455	8	444.062	397.035
			8.02	589.247	526.248	8.02	444	397.757
			8.04	589.741	526.683	8.04	444.284	398.323
			8.06	589.642	527.059	8.06	444.444	398.518
			8.08	589.84	527.376	8.08	444.444	399.22
			8.1	589.568	527.594	8.1	444.506	399.318
			8.12	590.062	527.574	8.12	444.605	399.571
			8.14	590.062	528.287	8.14	444.667	399.357
			8.16	590.481	527.812	8.16	444.296	400.195
			8.18	590.852	527.951	8.18	444.753	399.532
			8.2	590.852	528.228	8.2	444.543	400.273
			8.22	592.259	528.089	8.22	444.321	400.293
			8.24	592.679	528.485	8.24	443.951	400.078
			8.26	593.42	527.97	8.26	443.691	400.624
			8.28	593.42	528.446	8.28	443.111	400.644
			8.3	594.16	528.584	8.3	443.296	400.956
			8.32	593.519	528.861	8.32	442.519	401.034
			8.34	594.037	528.901	8.34	442.852	401.444
			8.36	594.062	528.624	8.36	442.654	401.58
			8.38	594.21	529.317	8.38	441.877	401.405
			8.4	594.259	529.04	8.4	441.901	401.99
			8.42	594.309	529.475	8.42	441.259	402.009
			8.44	594.111	529.257	8.44	440.654	401.541
			8.46	594.358	529.911	8.46	440.654	401.795
			8.48	594.531	530.366	8.48	440.074	401.424
			8.5	594.605	530.485	8.5	439.593	401.678
			8.52	594.333	530.762	8.52	438.975	401.483
			8.54	594.432	530.386	8.54	438.457	401.073
			8.56	593.963	530.683	8.56	438.247	400.624
			8.58	594.21	531.059	8.58	437.728	401.346
			8.6	593.938	531.277	8.6	436.975	400.624
			8.62	593.864	531.257	8.62	436.691	401.112
			8.64	593.568	531.356	8.64	436.062	400.585
			8.66	594.63	531.297	8.66	435.704	400.741
			8.68	594.506	531.693	8.68	435.074	400.293
			8.7	594.481	531.713	8.7	434.802	400.546
			8.72	594.63	531.099	8.72	434.753	399.961
			8.74	594.58	531.02	8.74	433.988	400.215
			8.76	595.272	531.574	8.76	432.938	399.981
			8.78	594.852	531.099	8.78	433.383	399.318
			8.8	594.704	530.505	8.8	432.222	399.571
			8.82	595.123	530.545	8.82	432.296	398.888
			8.84	594.63	530.386	8.84	430.975	398.479
			8.86	594.358	530.485	8.86	430.247	398.206
			8.88	594.309	530.386	8.88	430.136	398.381
			8.9	594.605	530.069	8.9	429.321	397.816
			8.92	594.481	529.752	8.92	428.272	397.289
			8.94	594.407	529.713	8.94	428	397.152
			8.96	594.259	529.911	8.96	426.58	396.996
			8.98	594.21	529.396	8.98	426.123	396.665
			9	594.235	528.881	9	425.333	395.806
			9.02	593.79	529.04	9.02	424.679	394.87
			9.04	594.259	528.307	9.04	423.704	394.851
			9.06	594.037	528.901	9.06	423.543	394.636
			9.08	594.037	528.168	9.08	422.321	393.817
			9.1	594.086	528.426	9.1	421.79	392.92
			9.12	594.037	527.99	9.12	420.975	392.549
			9.14	593.963	528.01	9.14	420.012	391.905
			9.16	594.012	527.535	9.16	418.778	392.12
			9.18	594.111	527.04	9.18	417.926	390.559
			9.2	593.938	527.02	9.2	416.963	390.267
			9.22	593.938	526.307	9.22	416.259	389.155
			9.24	593.173	526.802	9.24	415.556	388.667
			9.26	593	526.208	9.26	414.741	388.453
			9.28	592.926	526.168	9.28	414.111	387.516
			9.3	593.025	526.327	9.3	413.123	387.185
			9.32	593.148	525.772	9.32	412.123	386.639
			9.34	592.383	525.752	9.34	411.247	386.424
			9.36	592.728	525.059	9.36	410.778	385.683
			9.38	591.914	525	9.38	409.691	384.902
			9.4	592.086	525.139	9.4	408.457	384.278
			9.42	591.617	524.604	9.42	408.568	383.596
			9.44	591.741	524.743	9.44	407.136	382.796
			9.46	591.469	524.347	9.46	406.21	382.308
			9.48	591.84	523.455	9.48	404.951	381.177
			9.5	591	523.178	9.5	404.21	380.28
			9.52	590.728	522.881	9.52	403.728	379.636
			9.54	590.605	522.307	9.54	403.21	378.621
			9.56	590.654	521.792	9.56	401.926	378.017
			9.58	589.938	521.515	9.58	400.901	376.788
			9.6	589.123	520.743	9.6	400.16	376.203
			9.62	589.025	520.663	9.62	399.333	375.286
			9.64	588.877	520.01	9.64	398.432	374.408
			9.66	588.111	519.634	9.66	397.469	373.433
			9.68	587.321	519.079	9.68	396.568	372.906
			9.7	587.321	518.683	9.7	395.642	371.872
			9.72	586.827	518.822	9.72	394.765	371.385
			9.74	586.284	518.386	9.74	394.037	370.253
			9.76	586.358	517.752	9.76	392.988	369.98
			9.78	585.42	517.554	9.78	392.593	368.81
			9.8	584.901	516.941	9.8	391.778	368.03
			9.82	584.778	517.158	9.82	391.259	367.269
			9.84	583.272	516.802	9.84	390.617	366.508
			9.86	582.975	515.693	9.86	390.148	365.884
			9.88	582.432	515.812	9.88	389.247	365.474
			9.9	582.012	515.634	9.9	388.716	364.323
			9.92	581.346	515.059	9.92	387.58	363.582
			9.94	581.247	514.901	9.94	387.16	362.704
			9.96	581.049	514.446	9.96	386.037	362.314
			9.98	581	514.465	9.98	385.321	361.105
			10	580.679	513.614	10	384.84	360.286
			10.02	581.173	513.594	10.02	383.778	359.525
			10.04	581	512.861	10.04	383.469	358.784
			10.06	580.802	512.248	10.06	382.642	358.569
			10.08	580.605	512.01	10.08	381.605	357.535
			10.1	580.235	511.455	10.1	380.889	356.814
			10.12	580.111	510.822	10.12	380.272	356.17
			10.14	579.617	510.446	10.14	379.741	355.292
			10.16	579.667	509.95	10.16	379.185	354.629
			10.18	579.148	509.772	10.18	378.753	353.615
			10.2	578.951	509.733	10.2	378.123	352.444
			10.22	579.222	508.782	10.22	377.691	351.8
			10.24	578.975	508.05	10.24	376.815	350.65
			10.26	578.605	507.97	10.26	376.247	349.752
			10.28	577.815	507.931	10.28	375.963	349.343
			10.3	577.765	507.119	10.3	375.506	348.758
			10.32	577.247	507.297	10.32	374.741	348.055
			10.34	576.877	506.584	10.34	373.864	347.451
			10.36	576.753	506.347	10.36	373.284	345.929
			10.38	576.062	505.95	10.38	372.753	345.09
			10.4	575.79	505.02	10.4	371.877	344.622
			10.42	575.543	504.663	10.42	371.259	343.042
			10.44	575.247	503.97	10.44	370.58	342.535
			10.46	575.123	503.733	10.46	370.086	341.872
			10.48	574.753	503.218	10.48	369.877	341.384
			10.5	574.975	502.525	10.5	369	340.467
			10.52	574.407	502.604	10.52	368.926	339.648
			10.54	574.235	502.446	10.54	368.679	339.473
			10.56	573.79	502.069	10.56	367.79	338.848
			10.58	573.815	501.752	10.58	367.556	338.107
			10.6	573.642	501.257	10.6	367.654	337.093
			10.62	574.111	500.485	10.62	367.049	336.839
			10.64	574.185	500.564	10.64	366.79	336.176
			10.66	573.469	500.584	10.66	366.58	335.298
			10.68	574.21	500.149	10.68	366.272	335.181
			10.7	573.938	499.673	10.7	366.123	334.811
			10.72	573.37	499.297	10.72	365.852	334.284
			10.74	573.025	499.614	10.74	365.309	333.933
			10.76	573.025	498.881	10.76	365.123	333.075
			10.78	572.556	498.663	10.78	364.716	332.743
			10.8	572.136	498.822	10.8	364.395	332.353
			10.82	572.136	498.644	10.82	364.148	332.294
			10.84	571.494	498.228	10.84	363.84	331.495
			10.86	571.568	498.149	10.86	363.432	331.124
			10.88	571.815	497.911	10.88	362.951	330.441
			10.9	572.086	497.911	10.9	362.481	329.759
			10.92	571.815	497.95	10.92	362.444	329.446
			10.94	572.037	497.594	10.94	361.901	328.881
			10.96	572.111	497.376	10.96	361.481	328.257
			10.98	571.84	496.762	10.98	360.815	327.496
			11	571.568	496.663	11	360.827	327.301
			11.02	571.395	497.653	11.02	360.543	326.696
			11.04	571.395	497.436	11.04	360.136	326.462
			11.06	571.42	497.495	11.06	360.049	326.228
			11.08	571.42	497.02	11.08	359.667	325.565
			11.1	570.951	497.515	11.1	359.58	325.311
			11.12	571.667	496.901	11.12	359.235	325.058
			11.14	572.037	496.921	11.14	358.84	324.823
			11.16	572.21	497.139	11.16	358.58	324.336
			11.18	572.531	497.158	11.18	358.284	324.102
			11.2	572.235	497.257	11.2	358.16	324.004
			11.22	572.235	497.455	11.22	357.765	323.829
			11.24	572.63	497.693	11.24	357.444	323.556
			11.26	572.309	497.317	11.26	357.333	323.321
			11.28	572.309	497.554	11.28	357.259	322.853
			11.3	572.704	497.574	11.3	356.877	322.678
			11.32	572.309	496.98	11.32	356.889	322.366
			11.34	572.235	496.881	11.34	356.975	321.605
			11.36	572.679	496.564	11.36	356.407	321.429
			11.38	572.457	497.02	11.38	356.531	321
			11.4	572.457	496.723	11.4	356.272	320.922
			11.42	573.198	496.366	11.42	355.864	320.688
			11.44	573.222	495.911	11.44	355.531	320.279
			11.46	573.395	496.168	11.46	355.753	319.908
			11.48	573.074	496.03	11.48	355.395	319.869
			11.5	573.296	496.307	11.5	355.284	319.089
			11.52	572.975	496.109	11.52	355.247	318.62
			11.54	572.926	496.03	11.54	355.235	318.386
			11.56	573.272	496.01	11.56	355.049	318.503
			11.58	573.519	495.772	11.58	354.914	318.23
			11.6	574.136	495.792	11.6	355.037	317.879
			11.62	574.407	496.485	11.62	355.099	318.016
			11.64	573.79	496.089	11.64	355.235	317.762
			11.66	573.914	496.406	11.66	354.691	317.08
			11.68	573.864	497.119	11.68	354.667	316.611
			11.7	574.333	497.119	11.7	354.667	316.514
			11.72	574.309	497.554	11.72	354.37	316.221
			11.74	574.531	497.713	11.74	354.42	316.163
			11.76	575.173	497.337	11.76	354.284	315.968
			11.78	574.901	497.871	11.78	354.21	315.734
			11.8	575.025	497.851	11.8	354.037	315.636
			11.82	575.593	497.792	11.82	353.815	315.48
			11.84	576.062	498.287	11.84	353.802	315.265
			11.86	575.889	499.02	11.86	353.877	314.973
			11.88	576.704	499.356	11.88	353.802	315.129
			11.9	576.531	499.574	11.9	353.333	314.602
			11.92	577.494	499.832	11.92	353.407	314.154
			11.94	577.963	499.95	11.94	353.358	314.154
			11.96	578.63	500.604	11.96	353.272	314.037
			11.98	579.247	500.802	11.98	353.272	314.017
			12	579.79	500.762	12	353.235	313.939
			12.02	579.79	501.574	12.02	353.296	313.802
			12.04	580.58	501.436	12.04	353.333	313.802
			12.06	580.63	501.653	12.06	353.173	313.568
			12.08	580.383	501.772	12.08	353.173	313.666
			12.1	580.901	502.228	12.1	353.148	313.256
			12.12	581.148	502.446	12.12	353.21	313.12
			12.14	581.074	502.584	12.14	353.395	313.081
			12.16	581.568	502.782	12.16	353.494	313.081
			12.18	581.963	503.218	12.18	353.556	312.613
			12.2	582.975	503.515	12.2	353.531	312.515
			12.22	583.79	503.95	12.22	353.457	312.515
			12.24	583.617	504.287	12.24	353.704	312.281
			12.26	584.802	504.347	12.26	353.519	312.3
			12.28	585.272	504.604	12.28	353.333	312.183
			12.3	584.852	505.099	12.3	353.395	311.93
			12.32	585.296	505.376	12.32	353.667	311.93
			12.34	585.79	505.594	12.34	353.494	312.144
			12.36	586.704	506.069	12.36	353.494	311.949
			12.38	587.469	506.505	12.38	353.617	311.813
			12.4	588.753	507.475	12.4	353.494	311.676
			12.42	588.975	508.168	12.42	353.457	311.54
			12.44	589.889	508.505	12.44	353.457	311.345
			12.46	590.136	509.416	12.46	353.395	311.247
			12.48	590.16	509.871	12.48	353.284	311.364
			12.5	591.79	510.03	12.5	353.457	311.228
			12.52	591.815	510.545	12.52	353.531	311.267
			12.54	592.58	510.96	12.54	353.457	311.052
			12.56	593.667	511.574	12.56	353.617	310.74
			12.58	593.84	511.97	12.58	353.568	311.052
			12.6	594.383	513.099	12.6	353.457	311.052
			12.62	595.321	513.812	12.62	353.531	310.974
			12.64	596.037	514.782	12.64	353.21	310.935
			12.66	596.827	515.317	12.66	353.086	310.76
			12.68	597.074	516.01	12.68	353.309	310.935
			12.7	598.704	516.505	12.7	353.346	310.935
			12.72	599.691	517.396	12.72	353.42	310.935
			12.74	599.444	517.951	12.74	353.358	310.799
			12.76	599.914	518.267	12.76	353.358	310.72
			12.78	601.222	518.941	12.78	353.123	310.72
			12.8	601.198	519.416	12.8	353.383	310.447
			12.82	602.309	519.911	12.82	353.494	310.194
			12.84	603.84	520.327	12.84	353.481	310.116
			12.86	604.333	520.683	12.86	353.346	309.96
			12.88	604.827	521.891	12.88	353.383	309.901
			12.9	605.247	522.683	12.9	353.259	310.018
			12.92	606.309	523.277	12.92	353.407	309.745
			12.94	607.494	524.485	12.94	353.111	309.745
			12.96	607.42	525.257	12.96	352.975	309.745
			12.98	607.988	525.535	12.98	353.259	309.823
			13	609.84	526.525	13	353.111	309.628
			13.02	610.506	527.653	13.02	352.951	309.414
			13.04	610.827	527.594	13.04	352.889	309.258
			13.06	612.309	528.089	13.06	353.173	309.258
			13.08	613.543	529.059	13.08	353.148	309.453
			13.1	614.259	530.01	13.1	353.148	309.414
			13.12	614.827	530.307	13.12	353.185	309.414
			13.14	615.914	530.762	13.14	353.16	309.414
			13.16	616.58	531.455	13.16	353.198	309.336
			13.18	617.198	531.911	13.18	353.173	309.277
			13.2	618.037	532.347	13.2	353.16	309.043
			13.22	618.901	533.376	13.22	352.852	309.199
			13.24	619.469	533.99	13.24	352.716	309.258
			13.26	620.284	535.455	13.26	352.407	309.219
			13.28	621.642	535.614	13.28	352.543	309.219
			13.3	623.049	536.347	13.3	352.815	309.414
			13.32	623.642	537.535	13.32	352.852	309.648
			13.34	624.481	538.762	13.34	352.84	309.804
			13.36	625.593	539.455	13.36	352.79	309.843
			13.38	626.21	540.96	13.38	352.704	309.843
			13.4	626.654	542.307	13.4	352.753	309.843
			13.42	628.457	542.386	13.42	352.815	309.843
			13.44	629.272	543.317	13.44	353.025	309.843
			13.46	629.272	544.683	13.46	352.864	310.038
			13.48	630.506	544.703	13.48	352.765	310.038
			13.5	631.025	545.475	13.5	352.778	310.096
			13.52	632.235	546.366	13.52	352.79	310.096
			13.54	632.111	547.653	13.54	352.667	310.096
			13.56	633.123	548.881	13.56	352.667	310.077
			13.58	634.407	550.366	13.58	352.568	310.213
			13.6	634.852	551.495	13.6	353.062	310.213
			13.62	635.568	552.049	13.62	353.198	310.155
			13.64	637.173	552.168	13.64	352.852	310.155
			13.66	637.914	552.96	13.66	352.802	310.155
			13.68	638.877	554.049	13.68	352.926	310.155
			13.7	640.309	554.921	13.7	352.926	310.057
			13.72	641.049	555.634	13.72	352.753	310.057
			13.74	642.185	555.931	13.74	352.556	310.057
			13.76	643.395	557.059	13.76	352.136	310.057
			13.78	643.691	558.465	13.78	352.049	310.057
			13.8	644.136	558.208	13.8	352.16	310.057
			13.82	644.506	558.861	13.82	352.123	310.057
			13.84	644.679	560.683	13.84	351.79	310.057
			13.86	645.691	561.059	13.86	351.519	310.038
			13.88	646.037	560.842	13.88	351.519	310.018
			13.9	646.407	561.772	13.9	351.469	310.018
			13.92	647.864	562.921	13.92	351.086	309.94
			13.94	648.136	562.96	13.94	350.765	309.94
			13.96	649	563.951	13.96	350.765	309.726
			13.98	648.728	564.465	13.98	350.84	309.726
			14	649.79	565.257	14	350.691	309.726
			14.02	650.58	566.327	14.02	350.802	309.726
			14.04	651.247	566.465	14.04	350.753	309.999
			14.06	651.148	567.158	14.06	350.951	309.648
			14.08	651.765	567.614	14.08	350.951	309.531
			14.1	652.877	568.129	14.1	350.975	309.375
			14.12	652.679	568.406	14.12	350.877	309.375
			14.14	654.704	569.178	14.14	350.79	309.336
			14.16	654.481	570.188	14.16	350.963	309.336
			14.18	654.432	571.059	14.18	350.938	309.336
			14.2	656.062	571.416	14.2	351.136	309.023
			14.22	656.852	571.792	14.22	351.136	309.023
			14.24	656.901	572.089	14.24	351.012	309.023
			14.26	657.37	571.733	14.26	351.099	309.023
			14.28	658.21	572.604	14.28	351.037	309.023
			14.3	659.074	573.059	14.3	350.802	308.848
			14.32	658.704	573.139	14.32	350.864	308.887
			14.34	659.148	573.673	14.34	350.79	309.023
			14.36	660.259	573.832	14.36	350.827	309.023
			14.38	660.531	573.911	14.38	350.864	309.023
			14.4	660.136	574.505	14.4	350.975	309.023
			14.42	660.951	574.941	14.42	350.901	309.023
			14.44	661.42	574.941	14.44	350.84	309.023
			14.46	661	575	14.46	350.852	309.023
			14.48	662.012	575.099	14.48	350.938	309.023
			14.5	662.901	575.158	14.5	350.975	309.023
			14.52	663.099	575.653	14.52	351.037	308.906
			14.54	662.16	575.554	14.54	351.037	308.906
			14.56	662.235	575.634	14.56	351.037	308.906
			14.58	663.222	575.614	14.58	351.136	308.906
			14.6	663.593	575.792	14.6	350.901	308.692
			14.62	662.975	575.416	14.62	350.938	308.555
			14.64	663.395	574.406	14.64	351.111	308.555
			14.66	663.765	574.505	14.66	351.099	308.614
			14.68	663.247	574.208	14.68	351.173	308.614
			14.7	663.148	574.109	14.7	350.753	308.243
			14.72	663.469	573.812	14.72	350.765	308.243
			14.74	663.296	573.218	14.74	350.728	308.243
			14.76	663.864	572.842	14.76	350.963	308.321
			14.78	664.531	573.772	14.78	350.815	308.321
			14.8	664.383	572.921	14.8	351.062	308.204
			14.82	664.259	572.149	14.82	351.235	308.243
			14.84	663.667	572.366	14.84	351.296	308.165
			14.86	664.136	572.802	14.86	351.235	307.97
			14.88	664.309	572.228	14.88	351.259	307.97
			14.9	664.086	571.634	14.9	351.123	308.029
			14.92	663.691	571.119	14.92	351.025	307.834
			14.94	663.123	570.604	14.94	351.074	307.6
			14.96	663.716	569.436	14.96	351.074	307.443
			14.98	663.247	569.337	14.98	351.173	307.717
			15	663.321	569.515	15	351.173	307.717
			15.02	663.815	569.574	15.02	351.247	307.717
			15.04	662.383	568.564	15.04	351.222	307.853
			15.06	661.963	567.653	15.06	351.037	307.853
			15.08	662.16	568.168	15.08	351.21	307.658
			15.1	662.235	567.535	15.1	351.21	308.087
			15.12	661.617	566.584	15.12	351.198	307.99
			15.14	661.198	566.287	15.14	351.185	307.99
			15.16	661.494	566.386	15.16	350.975	308.204
			15.18	660.63	565.574	15.18	351.025	308.204
			15.2	659.741	564.901	15.2	351.025	308.068
			15.22	659.247	564.683	15.22	350.531	308.224
			15.24	658.136	563.752	15.24	350.506	308.224
			15.26	657.741	563.297	15.26	350.506	308.224
			15.28	657.494	562.743	15.28	350.506	308.224
			15.3	657.025	563.337	15.3	350.383	308.224
			15.32	655.988	562.525	15.32	350.556	308.438
			15.34	655.222	561.297	15.34	350.852	308.438
			15.36	654.63	560.505	15.36	350.889	308.477
			15.38	654.383	560.584	15.38	350.938	308.477
			15.4	654.457	559.277	15.4	350.852	308.477
			15.42	654.333	557.614	15.42	350.667	308.477
			15.44	653.321	557.733	15.44	350.58	308.555
			15.46	653.296	557.535	15.46	350.679	308.555
			15.48	653.025	556.624	15.48	350.679	308.555
			15.5	651.37	555.851	15.5	350.679	308.555
			15.52	650.753	554.703	15.52	350.963	308.653
			15.54	650.086	554.089	15.54	350.963	308.984
			15.56	650.037	552.723	15.56	350.975	308.984
			15.58	649.37	551.535	15.58	350.926	308.984
			15.6	649.37	551.04	15.6	350.852	308.984
			15.62	647.346	550.762	15.62	350.914	308.984
			15.64	646.086	550.287	15.64	351.086	309.023
			15.66	646.407	549.713	15.66	351.086	308.75
			15.68	646.432	548.644	15.68	350.889	308.75
			15.7	645.519	547.277	15.7	351.062	308.77
			15.72	645.617	545.792	15.72	351.074	308.77
			15.74	644.654	545.178	15.74	351.074	309.258
			15.76	642.704	544.287	15.76	351.074	309.57
			15.78	642.531	543	15.78	350.901	309.765
			15.8	642.432	542.049	15.8	350.765	309.765
			15.82	641.37	541.792	15.82	350.568	309.765
			15.84	639.691	541.238	15.84	350.568	309.765
			15.86	638.58	539.574	15.86	350.543	310.116
			15.88	638.531	538.96	15.88	350.79	310.35
			15.9	637.543	538.446	15.9	350.815	311.033
			15.92	636.16	537.238	15.92	350.827	311.15
			15.94	635.173	536.406	15.94	350.716	311.325
			15.96	633.988	535.257	15.96	350.716	311.189
			15.98	632.951	533.99	15.98	350.667	311.189
			16	632.556	533.079	16	350.667	311.189
			16.02	632.531	532.188	16.02	350.79	311.267
			16.04	631.667	531.594	16.04	350.568	311.364
			16.06	631.025	530.723	16.06	350.556	311.364
			16.08	630.975	529.416	16.08	350.543	311.364
			16.1	629.074	529.099	16.1	350.593	311.696
			16.12	628.926	528.465	16.12	350.37	312.047
			16.14	629.222	527.614	16.14	350.42	312.281
			16.16	629.173	526.485	16.16	350.272	312.847
			16.18	628.235	525.911	16.18	350.395	312.847
			16.2	627.667	525.119	16.2	350.321	313.256
			16.22	626.877	524.03	16.22	350.247	313.256
			16.24	625.963	523.535	16.24	350.395	313.705
			16.26	625.148	522.802	16.26	350.358	313.939
			16.28	624.21	523.356	16.28	350.457	313.88
			16.3	623.914	523.02	16.3	350.099	313.9
			16.32	622.951	522.01	16.32	350.346	314.134
			16.34	622.086	521.455	16.34	350.506	314.232
			16.36	621.519	520.366	16.36	350.506	314.251
			16.38	620.284	519.614	16.38	350.383	314.173
			16.4	618.901	519.653	16.4	350.63	314.427
			16.42	618.654	518.545	16.42	350.444	314.427
			16.44	618.16	517.099	16.44	350.309	314.388
			16.46	617.667	516.406	16.46	350.247	314.427
			16.48	616.432	516.01	16.48	350.395	314.427
			16.5	616.358	515.594	16.5	350.37	314.427
			16.52	615.765	514.802	16.52	350.654	314.524
			16.54	615.568	513.891	16.54	350.753	314.661
			16.56	614.926	513.713	16.56	350.914	314.895
			16.58	614.284	512.842	16.58	350.963	314.895
			16.6	613.642	512.149	16.6	350.864	314.485
			16.62	612.235	511.752	16.62	351.111	314.641
			16.64	611.765	510.881	16.64	351.148	314.895
			16.66	612.062	510.881	16.66	351.111	314.973
			16.68	611.173	509.812	16.68	351.099	314.973
			16.7	610.383	509.356	16.7	350.926	314.973
			16.72	609.519	508.485	16.72	350.926	314.602
			16.74	609.716	507.891	16.74	351.037	314.7
			16.76	609.691	507.574	16.76	351.309	314.856
			16.78	609	506.941	16.78	351.58	314.641
			16.8	608.753	505.337	16.8	351.852	314.836
			16.82	607.889	505.752	16.82	351.852	314.836
			16.84	607.148	505.475	16.84	351.852	314.68
			16.86	607.173	504.426	16.86	351.741	314.68
			16.88	606.21	503.713	16.88	351.889	314.68
			16.9	605.519	503.475	16.9	352.37	314.758
			16.92	604.802	502.663	16.92	352.37	314.758
			16.94	604.901	501.911	16.94	352.198	314.544
			16.96	604.951	501.812	16.96	351.926	314.544
			16.98	603.864	502.149	16.98	351.827	314.505
			17	602.877	501.574	17	351.914	314.7
			17.02	602.185	501.04	17.02	351.975	314.875
			17.04	601.074	499.772	17.04	351.963	314.875
			17.06	600.383	499.396	17.06	351.975	315.226
			17.08	600.111	499.337	17.08	351.877	315.226
			17.1	599.494	498.01	17.1	352.062	315.226
			17.12	599.543	497.554	17.12	352.062	315.363
			17.14	599.444	497.238	17.14	351.778	315.324
			17.16	598.877	496.96	17.16	351.778	314.992
			17.18	599.099	496.584	17.18	351.827	314.992
			17.2	599.864	496.149	17.2	351.877	314.992
			17.22	599.519	495.832	17.22	352.173	314.992
			17.24	599.79	495.198	17.24	352.494	314.992
			17.26	598.951	494.901	17.26	352.16	315.109
			17.28	597.691	494.505	17.28	352.16	315.304
			17.3	596.852	493.376	17.3	352.16	315.304
			17.32	596.877	492.307	17.32	351.988	315.285
			17.34	595.568	492.406	17.34	351.963	315.402
			17.36	594.679	492.446	17.36	352.037	315.324
			17.38	595.617	491.851	17.38	352.037	315.031
			17.4	595.173	491.079	17.4	352.037	314.836
			17.42	593.889	490.782	17.42	352.037	314.836
			17.44	593.074	490.386	17.44	352.173	314.836
			17.46	593.716	489.95	17.46	352.173	314.836
			17.48	594.432	489.376	17.48	352.21	314.7
			17.5	593.296	488.921	17.5	352.062	314.602
			17.52	592.654	488.861	17.52	352.037	313.92
			17.54	592.531	488.842	17.54	352.074	313.978
			17.56	592.259	488.762	17.56	352.136	313.841
			17.58	592.309	489.119	17.58	352.136	313.861
			17.6	591.765	488.545	17.6	352.136	313.9
			17.62	591.148	487.416	17.62	352.383	314.134
			17.64	590.309	486.564	17.64	352.148	314.056
			17.66	589.938	486.525	17.66	352.333	313.959
			17.68	588.975	486.208	17.68	352.346	313.959
			17.7	587.914	486.208	17.7	352.346	314.602
			17.72	587.84	486.069	17.72	352.21	314.271
			17.74	586.605	485.95	17.74	352.21	313.92
			17.76	585.691	485.851	17.76	352.099	313.685
			17.78	585.247	485.99	17.78	352.099	313.12
			17.8	584.926	485.653	17.8	351.975	313.12
			17.82	584.457	485.178	17.82	351.951	312.71
			17.84	583.716	484.861	17.84	352.074	312.827
			17.86	583.37	484.584	17.86	352.012	312.379
			17.88	583.099	484.188	17.88	352.012	312.144
			17.9	582.284	483.851	17.9	351.914	312.144
			17.92	581.519	483.733	17.92	351.951	312.125
			17.94	581.765	483.673	17.94	351.679	312.144
			17.96	581.469	483.396	17.96	351.506	312.047
			17.98	581.691	483.535	17.98	351.556	312.027
			18	581.222	483.535	18	351.444	312.027
			18.02	581.222	483.277	18.02	351.198	311.774
			18.04	580.407	482.96	18.04	351.136	311.774
			18.06	579.494	482.941	18.06	351.42	311.774
			18.08	579.296	482.782	18.08	351.469	311.657
			18.1	579.148	482.782	18.1	351.309	311.657
			18.12	578.111	482.366	18.12	351.309	311.676
			18.14	577.321	482.366	18.14	351.025	311.598
			18.16	576.481	482.208	18.16	350.815	311.462
			18.18	576.58	482.446	18.18	351.086	311.345
			18.2	575.79	481.871	18.2	351.284	311.423
			18.22	575.272	481.436	18.22	351.247	311.423
			18.24	575.272	481.436	18.24	351.062	311.267
			18.26	574.605	481.178	18.26	350.901	311.091
			18.28	573.815	480.822	18.28	350.765	310.877
			18.3	573.642	480.149	18.3	350.802	310.877
			18.32	573.79	479.752	18.32	350.802	310.877
			18.34	573.321	479.416	18.34	350.827	310.994
			18.36	572.407	479.634	18.36	350.716	310.916
			18.38	571.37	479.634	18.38	350.444	310.76
			18.4	571.222	479.752	18.4	350.309	310.76
			18.42	570.901	479.356	18.42	349.988	310.564
			18.44	570.654	479.356	18.44	349.988	310.857
			18.46	570.654	479.356	18.46	349.988	311.013
			18.48	570.333	479.911	18.48	349.988	311.013
			18.5	570.086	480.327	18.5	349.84	311.072
			18.52	569.469	479.832	18.52	349.37	311.033
			18.54	569.222	479.832	18.54	349.605	311.033
			18.56	568.901	479.752	18.56	349.605	311.033
			18.58	568.259	479.515	18.58	349.741	311.111
			18.6	568.111	479.495	18.6	349.741	311.579
			18.62	568.086	479.297	18.62	349.926	311.384
			18.64	567.864	479.218	18.64	349.951	311.208
			18.66	567.864	479.218	18.66	349.951	311.52
			18.68	568.16	479.495	18.68	349.938	311.228
			18.7	567.469	480.129	18.7	349.988	311.228
			18.72	567.321	479.614	18.72	349.802	311.267
			18.74	567.395	479.693	18.74	349.802	311.13
			18.76	567.198	479.693	18.76	349.802	311.091
			18.78	566.877	479.535	18.78	349.802	311.189
			18.8	565.642	479.535	18.8	350.025	311.403
			18.82	564.111	479.535	18.82	349.975	312.086
			18.84	564.062	479.178	18.84	349.679	312.086
			18.86	564.086	479.317	18.86	349.296	312.086
			18.88	564.457	479.337	18.88	349.383	312.047
			18.9	564.259	479.079	18.9	349.938	312.3
			18.92	564.259	479.356	18.92	349.938	312.3
			18.94	564.16	479.931	18.94	349.938	312.3
			18.96	564.16	479.931	18.96	349.926	312.32
			18.98	564.58	479.574	18.98	349.877	312.105
			19	563.198	478.743	19	350.049	312.086
			19.02	563.247	478.723	19.02	350.049	312.086
			19.04	563.247	478.723	19.04	350.16	312.086
			19.06	563.568	478.723	19.06	350.025	312.086
			19.08	562.877	479.297	19.08	350.025	312.144
			19.1	562.111	479.97	19.1	350.173	311.93
			19.12	562.111	480.564	19.12	350.185	311.793
			19.14	562.728	481.079	19.14	350.272	311.793
			19.16	562.802	481.475	19.16	350.222	311.618
			19.18	562.802	481.158	19.18	350.333	311.754
			19.2	562.679	480.644	19.2	350.333	311.735
			19.22	562.679	480.663	19.22	350.333	311.696
			19.24	562.58	480.96	19.24	350.049	311.462
			19.26	562.16	480.96	19.26	350.272	311.462
			19.28	562.506	481.099	19.28	350.086	311.462
			19.3	562.506	481.238	19.3	350.037	311.462
			19.32	562.506	481.574	19.32	350.037	311.169
			19.34	562.358	481.574	19.34	350.037	311.169
			19.36	562.358	481.436	19.36	350.469	311.169
			19.38	562.358	481.337	19.38	350.765	311.169
			19.4	562.333	481.337	19.4	351.025	311.169
			19.42	562.556	481.535	19.42	351.025	311.169
			19.44	562.605	481.574	19.44	351.025	311.169
			19.46	562.605	481.634	19.46	350.901	311.072
			19.48	562.457	481.614	19.48	350.778	311.091
			19.5	562.457	481.436	19.5	350.802	311.091
			19.52	562.481	481.436	19.52	350.802	311.13
			19.54	562.481	481.436	19.54	350.765	311.15
			19.56	561.889	481.436	19.56	350.914	310.896
			19.58	562.63	481.119	19.58	350.951	310.896
			19.6	562.012	480.683	19.6	350.901	310.896
			19.62	562.012	480.782	19.62	350.901	311.033
			19.64	562.16	480.901	19.64	350.988	311.033
			19.66	562.877	480.901	19.66	351.111	311.033
			19.68	562.877	480.545	19.68	350.79	311.033
			19.7	562.679	480.604	19.7	350.889	311.033
			19.72	562.679	480.564	19.72	351.21	311.033
			19.74	562.753	480.663	19.74	351.21	311.013
			19.76	562.654	480.822	19.76	351.21	311.13
			19.78	562.951	481.178	19.78	351.148	311.13
			19.8	562.852	481.891	19.8	350.84	311.013
			19.82	562.704	481.594	19.82	350.79	310.935
			19.84	562.704	481.594	19.84	350.79	310.935
			19.86	562.704	481.594	19.86	350.728	310.935
			19.88	562.704	481.594	19.88	350.852	310.857
			19.9	562.704	481.535	19.9	350.988	310.857
			19.92	562.704	481.455	19.92	350.938	310.857
			19.94	562.605	481.733	19.94	350.938	310.857
			19.96	562.605	481.733	19.96	350.914	310.681
			19.98	562.753	481.139	19.98	350.914	310.603
			20	562.901	481	20	350.914	310.603
			20.02	562.605	481	20.02	350.778	310.603
			20.04	562.556	481.277	20.04	350.778	310.603
			20.06	562.654	481.277	20.06	350.926	310.311
			20.08	562.63	480.921	20.08	351	310.155
			20.1	562.951	481.178	20.1	351.074	310.155
			20.12	563.025	481.297	20.12	351.074	310.096
			20.14	563.321	481.396	20.14	351.136	310.057
			20.16	563.222	481.396	20.16	350.901	310.096
			20.18	563.148	481.396	20.18	350.901	310.096
			20.2	563.198	481.158	20.2	350.79	310.077
			20.22	563.173	481.396	20.22	350.938	309.609
			20.24	563.173	481.812	20.24	350.617	309.784
			20.26	563.37	481.812	20.26	350.531	309.784
			20.28	563.37	482.05	20.28	350.543	309.472
			20.3	563.074	482.05	20.3	350.765	309.433
			20.32	563.346	481.97	20.32	350.889	309.433
			20.34	563.049	482.347	20.34	351.173	309.394
			20.36	562.704	482.624	20.36	351.321	309.394
			20.38	562.704	482.386	20.38	351.444	309.375
			20.4	562.901	482.386	20.4	351.444	309.277
			20.42	562.901	482.267	20.42	351.333	309.062
			20.44	562.901	482.267	20.44	351.42	308.38
			20.46	562.654	482.347	20.46	351.42	308.38
			20.48	562.358	482.426	20.48	351.42	308.477
			20.5	562.753	482.208	20.5	351.457	308.36
			20.52	562.975	482.584	20.52	351.062	307.912
			20.54	562.975	482.782	20.54	351.284	308.165
			20.56	562.926	483.04	20.56	351.284	308.302
			20.58	562.926	483.238	20.58	351.37	308.165
			20.6	562.506	483.792	20.6	351.272	307.97
			20.62	562.901	484.03	20.62	351.272	307.97
			20.64	562.901	484.347	20.64	351.37	307.97
			20.66	563.049	484.485	20.66	351.259	307.97
			20.68	562.852	484.743	20.68	351.321	307.97
			20.7	562.827	484.426	20.7	351.531	307.912
			20.72	562.827	483.832	20.72	351.63	308.068
			20.74	563.247	483.832	20.74	351.63	308.107
			20.76	562.753	483.752	20.76	351.667	308.126
			20.78	562.556	483.812	20.78	351.975	308.126
			20.8	562.704	484.129	20.8	351.926	307.912
			20.82	562.506	484.228	20.82	352.296	307.912
			20.84	562.531	484.228	20.84	352.556	307.912
			20.86	562.778	484.228	20.86	352.864	308.282
			20.88	562.877	484.089	20.88	352.926	308.282
			20.9	562.531	484.267	20.9	352.926	308.321
			20.92	562.63	484.267	20.92	352.926	308.321
			20.94	562.975	483.99	20.94	352.926	308.107
			20.96	562.951	483.653	20.96	353.185	308.107
			20.98	562.951	484.168	20.98	352.938	308.224
			21	562.951	484.267	21	352.691	308.224
			21.02	562.951	484.307	21.02	352.432	308.302
			21.04	562.728	484.248	21.04	352.469	308.302
			21.06	563.025	484.248	21.06	352.568	308.458
			21.08	563.444	484.327	21.08	352.568	308.438
			21.1	563.444	483.752	21.1	352.568	308.419
			21.12	563.444	483.079	21.12	352.519	308.419
			21.14	563.42	482.723	21.14	352.704	308.692
			21.16	563.42	482.248	21.16	352.704	308.672
			21.18	563.42	482.188	21.18	352.543	308.672
			21.2	562.827	482.347	21.2	352.506	308.672
			21.22	562.827	482.347	21.22	352.765	308.672
			21.24	562.827	482.545	21.24	352.926	308.536
			21.26	562.679	482.307	21.26	353.086	308.536
			21.28	561.963	482.366	21.28	353.111	308.536
			21.3	562.185	482.386	21.3	353.148	308.536
			21.32	562.185	482.465	21.32	353	308.536
			21.34	562.185	482.109	21.34	352.679	308.536
			21.36	562.111	482.109	21.36	353.012	308.536
			21.38	562.111	481.97	21.38	353.123	308.341
			21.4	561.864	481.931	21.4	353.247	308.341
			21.42	562.16	482.129	21.42	353.037	308.458
			21.44	562.457	481.931	21.44	352.877	308.458
			21.46	562.728	481.891	21.46	352.877	308.516
			21.48	562.728	481.832	21.48	353.062	308.516
			21.5	562.728	481.97	21.5	352.938	308.516
			21.52	562.728	481.97	21.52	352.815	308.516
			21.54	562.728	482.01	21.54	352.815	308.536
			21.56	562.531	482.01	21.56	352.963	308.555
			21.58	562.605	482.01	21.58	353.222	308.672
			21.6	562.457	481.851	21.6	353.222	308.614
			21.62	562.309	482.109	21.62	353.222	308.614
			21.64	562.309	482.188	21.64	353.222	308.614
			21.66	562.309	482.069	21.66	353.519	308.614
			21.68	562.21	482.069	21.68	353.37	308.614
			21.7	562.21	482.149	21.7	353.296	308.614
			21.72	562.086	482.267	21.72	353.222	308.614
			21.74	562.012	482.267	21.74	353.432	308.614
			21.76	561.716	482.168	21.76	353.42	308.731
			21.78	561.716	482.01	21.78	353.42	308.692
			21.8	561.593	481.891	21.8	353.42	308.692
			21.82	561.716	481.04	21.82	353.543	308.711
			21.84	561.716	481.04	21.84	353.556	308.711
			21.86	561.716	481.119	21.86	353.864	308.536
			21.88	561.519	481.218	21.88	353.864	308.711
			21.9	561.889	481.218	21.9	353.852	308.77
			21.92	561.914	481.614	21.92	353.63	308.672
			21.94	561.642	481.693	21.94	353.568	308.75
			21.96	561.642	481.416	21.96	353.284	308.75
			21.98	561.815	481.416	21.98	353.173	308.75
			22	562.16	481.396	22	353.358	308.848
			22.02	562.136	481.436	22.02	353.358	308.848
			22.04	562.136	481.436	22.04	353.185	308.887
			22.06	562.333	481.158	22.06	353.099	308.887
			22.08	562.333	481.218	22.08	353.099	308.887
			22.1	562.333	481.277	22.1	353.099	308.789
			22.12	561.642	481.238	22.12	353.272	308.945
			22.14	561.519	481.653	22.14	353.111	309.199
			22.16	561.519	481.792	22.16	353.111	309.062
			22.18	561.84	481.792	22.18	353.111	308.926
			22.2	561.84	481.812	22.2	352.988	309.062
			22.22	562.309	481.812	22.22	352.988	309.062
			22.24	562.037	481.812	22.24	352.815	309.238
			22.26	562.556	481.673	22.26	352.753	309.355
			22.28	562.432	482.01	22.28	352.753	309.355
			22.3	562.457	481.812	22.3	352.84	309.355
			22.32	562.457	481.832	22.32	352.63	309.375
			22.34	562.457	481.832	22.34	352.642	309.219
			22.36	562.21	481.257	22.36	352.531	309.18
			22.38	562.086	481.139	22.38	352.617	309.16
			22.4	562.531	481.574	22.4	352.481	309.394
			22.42	562.407	481.693	22.42	352.395	309.901
			22.44	562.407	481.871	22.44	352.025	309.901
			22.46	562.383	481.554	22.46	351.765	309.901
			22.48	562.136	481.812	22.48	351.457	309.531
			22.5	562.21	482.168	22.5	351.173	309.531
			22.52	562.506	481.832	22.52	351.309	309.492
			22.54	562.407	481.04	22.54	351.309	309.648
			22.56	562.062	480.881	22.56	351.309	309.511
			22.58	562.062	480.762	22.58	351.049	309.531
			22.6	562.432	480.723	22.6	350.864	309.414
			22.62	562.432	480.168	22.62	351.123	309.414
			22.64	562.951	480.208	22.64	351.173	309.336
			22.66	563.247	480.307	22.66	351.136	309.336
			22.68	562.975	480.426	22.68	351.037	309.18
			22.7	562.556	480.644	22.7	351.111	309.18
			22.72	562.951	480.822	22.72	351.259	309.18
			22.74	563.469	480.842	22.74	351.148	309.199
			22.76	563.469	480.842	22.76	350.963	309.14
			22.78	563.593	480.842	22.78	351.037	309.14
			22.8	563.593	480.98	22.8	351.284	309.14
			22.82	563.617	480.96	22.82	351.284	309.14
			22.84	563.617	480.921	22.84	351.111	309.199
			22.86	563.691	481.178	22.86	350.988	309.199
			22.88	563.691	481.119	22.88	350.741	309.433
			22.9	563.691	481.119	22.9	350.593	309.472
			22.92	563.864	480.96	22.92	350.58	309.472
			22.94	564.136	481.297	22.94	350.593	309.472
			22.96	564.136	481.396	22.96	350.728	309.492
			22.98	564.136	481.218	22.98	350.469	309.492
			23	564.605	480.743	23	350.519	309.492
			23.02	564.531	480.96	23.02	350.728	309.492
			23.04	564.235	481.04	23.04	350.728	309.375
			23.06	564.037	481.02	23.06	350.827	309.375
			23.08	564.235	481.198	23.08	350.827	309.706
			23.1	564.407	481.119	23.1	350.642	309.706
			23.12	564.877	481.119	23.12	350.827	309.96
			23.14	565	481.317	23.14	350.815	309.96
			23.16	565.049	481.455	23.16	351.272	310.194
			23.18	565.074	481.812	23.18	351.123	310.174
			23.2	565.247	481.475	23.2	350.963	310.116
			23.22	565.667	481.317	23.22	351.012	310.135
			23.24	565.815	481.515	23.24	351.012	310.252
			23.26	565.938	481.297	23.26	351.136	310.311
			23.28	565.938	481.238	23.28	351.198	310.33
			23.3	566.21	481.178	23.3	351.198	310.33
			23.32	566.58	481.218	23.32	351.272	310.428
			23.34	566.654	480.861	23.34	351.358	310.428
			23.36	566.753	480.921	23.36	351.148	310.623
			23.38	566.802	481.178	23.38	351.272	310.506
			23.4	566.802	481.218	23.4	351.37	310.623
			23.42	566.802	481.535	23.42	351.543	310.72
			23.44	566.654	481.673	23.44	351.395	310.642
			23.46	567	481.851	23.46	351.383	310.877
			23.48	567	481.97	23.48	351.235	310.994
			23.5	567.222	482.129	23.5	351.42	310.974
			23.52	566.852	482.564	23.52	351.642	310.974
			23.54	567	482.584	23.54	351.79	310.974
			23.56	567.395	482.545	23.56	351.765	310.896
			23.58	567.395	482.545	23.58	351.765	310.896
			23.6	567.222	482.545	23.6	351.963	310.896
			23.62	567.074	482.545	23.62	351.778	310.994
			23.64	567.074	482.386	23.64	351.889	310.994
			23.66	567.099	482.208	23.66	351.889	310.955
			23.68	566.926	482.426	23.68	352.025	310.955
			23.7	567.025	482.505	23.7	352.222	311.072
			23.72	567.025	482.446	23.72	352.469	311.072
			23.74	567.173	482.485	23.74	352.284	310.916
			23.76	567.198	482.485	23.76	352.284	310.662
			23.78	567.198	482.485	23.78	352.16	310.545
			23.8	566.827	482.485	23.8	352.16	310.545
			23.82	566.827	482.248	23.82	352.16	310.701
			23.84	566.506	482.564	23.84	352.259	310.701
			23.86	566.531	482.663	23.86	352.358	310.623
			23.88	566.556	482.584	23.88	352.321	310.506
			23.9	566.531	482.485	23.9	352.469	310.623
			23.92	566.383	482.743	23.92	352.321	310.623
			23.94	566.383	482.347	23.94	352.506	310.603
			23.96	566.383	482.406	23.96	352.358	310.74
			23.98	566.21	482.545	23.98	352.309	310.877
			24	566.407	482.703	24	352.099	311.013
			24.02	565.963	482.703	24.02	351.926	310.838
			24.04	566.111	482.663	24.04	352	310.33
			24.06	566.111	482.663	24.06	352	310.33
			24.08	566.333	482.861	24.08	352.037	310.33
			24.1	566.457	483.238	24.1	352.037	310.33
			24.12	566.506	483.337	24.12	352.037	310.389
			24.14	566.383	483.119	24.14	351.901	310.389
			24.16	566.383	482.584	24.16	352	310.447
			24.18	566.383	482.406	24.18	352.173	310.447
			24.2	566.58	482.406	24.2	352.407	310.428
			24.22	566.309	482.386	24.22	352.407	310.428
			24.24	566.531	482.564	24.24	352.099	310.428
			24.26	566.012	482.485	24.26	352.247	310.428
			24.28	565.716	482.208	24.28	352.531	310.428
			24.3	565.642	481.871	24.3	352.605	310.603
			24.32	565.716	481.832	24.32	352.654	310.603
			24.34	565.321	482.465	24.34	352.827	310.603
			24.36	565.321	482.465	24.36	353	310.584
			24.38	565.321	482.485	24.38	353	310.33
			24.4	565.247	482.327	24.4	352.926	310.33
			24.42	565.247	481.891	24.42	352.679	310.33
			24.44	565.198	482.069	24.44	352.951	310.33
			24.46	565.198	482.248	24.46	352.926	310.467
			24.48	565.123	482.446	24.48	353.148	310.584
			24.5	565.469	482.109	24.5	353.148	310.35
			24.52	565.642	481.673	24.52	353.259	310.311
			24.54	565.494	481.673	24.54	353.284	310.311
			24.56	565.296	481.673	24.56	353.272	310.311
			24.58	565.296	481.554	24.58	353.309	310.291
			24.6	565.37	481.416	24.6	353.235	310.35
			24.62	564.901	481.436	24.62	353.148	310.35
			24.64	564.901	481.535	24.64	353.012	310.35
			24.66	564.901	481.416	24.66	353.136	310.35
			24.68	564.802	481	24.68	353	310.35
			24.7	564.333	481	24.7	353	309.96
			24.72	564.16	480.564	24.72	353.136	309.96
			24.74	564.235	480.663	24.74	353.259	309.862
			24.76	564.111	480.782	24.76	353.259	309.862
			24.78	564.062	481.535	24.78	352.877	309.609
			24.8	564.21	481.535	24.8	352.877	309.609
			24.82	563.963	481.475	24.82	352.827	309.55
			24.84	563.741	481.257	24.84	352.975	309.531
			24.86	563.593	481.238	24.86	353.148	309.414
			24.88	563.469	480.98	24.88	353.272	309.355
			24.9	563.469	481.158	24.9	352.988	309.336
			24.92	563.198	481.356	24.92	353.074	309.336
			24.94	562.827	481.297	24.94	353.012	309.238
			24.96	562.556	480.96	24.96	352.926	309.238
			24.98	562.457	480.901	24.98	353	309.043
			25	562.58	480.861	25	352.815	309.043

## Sheet: Fig. 2e
				Intensity (a.u.)
			2 Theta (degree)	Dry	Water	MgCl2	NaCl	Na2SO4	0.01 M HCl	1 M H2SO4
			3	-141.845	-7.9449	149.692	265.971	389.796	538.383	698
			3.02	-141.83	-7.9185	149.619	265.994	389.947	538.519	698.09
			3.04	-141.815	-7.8921	149.546	266.017	390.099	538.654	698.18
			3.06	-141.801	-7.8657	149.473	266.04	390.25	538.79	698.27
			3.08	-141.786	-7.8393	149.4	266.063	390.401	538.925	698.36
			3.1	-141.771	-7.8129	149.326	266.086	390.553	539.061	698.45
			3.12	-141.757	-7.7865	149.253	266.109	390.704	539.197	698.54
			3.14	-141.742	-7.76009	149.18	266.132	390.856	539.332	698.63
			3.16	-141.727	-7.73369	149.107	266.155	391.007	539.468	698.721
			3.18	-141.713	-7.70729	149.034	266.178	391.158	539.604	698.811
			3.2	-141.698	-7.68089	148.961	266.201	391.31	539.739	698.901
			3.22	-141.684	-7.65449	148.887	266.223	391.461	539.875	698.991
			3.24	-141.669	-7.62809	148.814	266.246	391.613	540.01	699.081
			3.26	-141.654	-7.60169	148.741	266.269	391.764	540.146	699.171
			3.28	-141.64	-7.57529	148.668	266.292	391.915	540.282	699.261
			3.3	-141.625	-7.54889	148.595	266.315	392.067	540.417	699.351
			3.32	-141.61	-7.52249	148.522	266.338	392.218	540.553	699.403
			3.34	-141.596	-7.49609	148.448	266.361	392.37	540.688	699.944
			3.36	-141.581	-7.46969	148.375	266.384	392.521	540.824	700.009
			3.38	-141.566	-7.44329	148.302	266.407	392.672	540.96	699.971
			3.4	-141.552	-7.41689	148.229	266.43	392.824	541.095	700.09
			3.42	-141.537	-7.39049	148.156	266.453	392.975	541.231	700.164
			3.44	-141.522	-7.36409	148.083	266.476	393.127	541.366	700.102
			3.46	-141.508	-7.33769	148.009	266.499	393.278	541.502	700.073
			3.48	-141.493	-7.31129	147.936	266.522	393.429	541.638	699.645
			3.5	-141.478	-7.28489	147.863	266.545	393.581	541.773	699.807
			3.52	-141.464	-7.25849	147.79	266.568	393.732	541.909	699.677
			3.54	-141.449	-7.23209	147.717	266.591	393.884	542.044	699.446
			3.56	-141.434	-7.20569	147.643	266.614	394.035	542.18	699.85
			3.58	-141.42	-7.17929	147.57	266.637	394.186	542.316	699.733
			3.6	-141.405	-7.15289	147.497	266.659	394.338	542.451	699.945
			3.62	-141.391	-7.12649	147.424	266.682	394.489	542.587	699.757
			3.64	-141.376	-7.10009	147.351	266.705	394.641	542.723	700.264
			3.66	-141.361	-7.07369	147.278	266.728	394.792	542.858	699.966
			3.68	-141.347	-7.04729	147.204	266.751	394.943	542.994	700.253
			3.7	-141.332	-7.02089	147.131	266.774	395.095	543.129	700.086
			3.72	-141.317	-6.99449	147.058	266.797	395.246	543.265	700.577
			3.74	-141.303	-6.96809	146.985	266.82	395.398	543.401	700.537
			3.76	-141.288	-6.94169	146.912	266.843	395.549	543.536	700.486
			3.78	-141.273	-6.91529	146.839	266.866	395.7	543.672	700.688
			3.8	-141.259	-6.88889	146.765	266.889	395.852	543.807	700.755
			3.82	-141.091	-6.39506	146.247	266.741	396	543.867	700.856
			3.84	-141.112	-6.38272	145.506	266.667	396.148	544.044	700.959
			3.86	-141.112	-6.58025	145.086	266.593	395.951	544.519	701.275
			3.88	-141.175	-6.76543	145.235	267.235	396.494	544.222	701.544
			3.9	-141.154	-6.76543	145.309	267.556	396.519	544.163	701.476
			3.92	-141.3	-6.80247	145.383	267.654	396.519	544.637	701.672
			3.94	-141.342	-6.53086	145.358	267.333	396.568	544.874	701.939
			3.96	-141.426	-6.53086	145.358	267.21	397.16	544.933	701.972
			3.98	-141.426	-6.50617	145.926	267.531	396.914	545.111	702.365
			4	-141.447	-6.35802	145.926	267.778	396.914	545.111	703.062
			4.02	-141.3	-6.06173	145.926	267.136	397.185	544.815	703.125
			4.04	-141.28	-6.02469	146.222	267.062	397.012	545.17	703.477
			4.06	-141.28	-5.92593	146.716	267.383	396.938	544.874	703.546
			4.08	-141.28	-6.06173	146.84	267.654	397.012	545.822	703.415
			4.1	-141.07	-5.81481	147.012	267.506	397.086	545.526	703.977
			4.12	-141.112	-5.96296	147.012	267.605	397.012	545.644	703.927
			4.14	-141.112	-5.96296	147.012	267.827	397.309	546.356	704.63
			4.16	-140.987	-5.76543	147.284	267.877	396.963	547.541	704.95
			4.18	-140.987	-5.76543	147.457	268	396.765	547.896	704.942
			4.2	-140.924	-5.66667	147.506	268	396.765	548.844	705.169
			4.22	-140.84	-5.58025	147.605	268.469	397.21	549.378	705.341
			4.24	-140.861	-5.60494	147.926	268.469	396.444	549.437	705.63
			4.26	-140.861	-5.55556	148.272	268.519	396.617	548.785	705.613
			4.28	-140.778	-5.18519	148.272	268.667	396.815	549.259	706.515
			4.3	-140.778	-4.95062	148.321	268.667	396.543	549.319	706.688
			4.32	-140.715	-4.81481	148.395	269.259	395.63	549.437	706.873
			4.34	-140.715	-4.61728	148.272	269.926	395.951	549.911	707.039
			4.36	-140.778	-4.49383	148.395	269.753	396.025	549.733	707.493
			4.38	-140.903	-4.54321	148.765	269.753	396.148	550.8	707.865
			4.4	-140.987	-4.41975	149.136	269.827	396.099	551.274	707.864
			4.42	-140.903	-4.12346	148.914	269.704	396.765	551.096	708.616
			4.44	-140.903	-4.03704	148.914	269.975	397.136	550.978	708.868
			4.46	-140.903	-4.03704	149.605	270.049	397.037	551.511	709.12
			4.48	-141.029	-3.69136	149.481	270.37	396.741	551.689	709.458
			4.5	-141.029	-3.50617	149.951	270.642	396.494	551.63	709.638
			4.52	-140.84	-3.46914	150.617	270.593	395.951	552.4	709.92
			4.54	-140.485	-3.25926	150.889	271.457	395.778	552.459	710.404
			4.56	-140.485	-2.96296	150.988	271.457	396.148	553.111	710.724
			4.58	-140.506	-2.77778	151.63	271.185	396.247	553.111	711.043
			4.6	-140.527	-2.65432	151.63	271.58	397.284	553.23	711.498
			4.62	-140.213	-2.2963	152.099	271.457	397.284	553.822	711.75
			4.64	-140.213	-2.22222	153.062	272	398.444	555.126	711.904
			4.66	-140.213	-1.88889	153.086	272.42	398.444	556.252	712.363
			4.68	-139.962	-1.65432	152.988	272.864	398.469	556.37	712.858
			4.7	-140.129	-1.65432	153.58	272.395	398.815	557.259	713.346
			4.72	-140.067	-1.54321	153.728	273.037	398.963	558.267	713.825
			4.74	-140.046	-1.28395	153.802	273.111	399.358	558.504	714.342
			4.76	-140.067	-0.92593	154.543	273.605	399.778	559.274	714.586
			4.78	-140.004	-0.87654	154.963	273.901	399.802	559.57	714.957
			4.8	-140.046	-0.7037	154.815	273.901	399.901	560.104	715.706
			4.82	-139.711	-0.38272	155.21	274.346	399.901	560.637	716.12
			4.84	-139.544	-0.12346	155.407	274.346	399.383	560.519	717.241
			4.86	-139.607	-0.16049	155.704	275.037	399.259	560.637	717.433
			4.88	-139.419	-0.14815	155.704	275.111	399.111	560.933	718.217
			4.9	-139.314	-0.12346	156.074	275.58	398.716	561.941	718.346
			4.92	-139.063	0.14815	156.148	275.975	399.457	562.237	718.543
			4.94	-138.791	0.28395	156.272	275.975	399.086	563.541	719.121
			4.96	-138.436	0.45679	156.296	276.148	399.358	564.904	719.398
			4.98	-138.436	0.50617	156.494	276.494	398.938	564.252	719.859
			5	-138.457	0.98765	156.716	276.642	398.716	564.133	720.356
			5.02	-138.268	1.50617	157.58	276.593	398.494	564.37	720.776
			5.04	-138.248	1.74074	158.099	277.086	398.568	564.548	721.192
			5.06	-137.85	1.97531	158.173	277.877	398.469	564.904	721.622
			5.08	-137.641	2.14815	158.741	279.037	398.519	565.081	722.211
			5.1	-137.599	2.46914	159.506	279.432	399.086	564.904	722.64
			5.12	-137.369	2.66667	159.506	279.556	398.815	565.437	723.256
			5.14	-137.244	3.08642	160.321	280.642	399.284	566.267	723.656
			5.16	-137.097	3.54321	160.568	280.963	399.185	566.919	724.015
			5.18	-137.077	3.88889	161.333	281.383	399.432	567.274	724.119
			5.2	-136.596	3.95062	161.679	281.704	399.481	568.637	724.688
			5.22	-136.366	4.02469	162.42	281.63	399.704	569.348	725.021
			5.24	-135.529	4.44444	162.988	282.247	399.407	569.111	725.456
			5.26	-135.404	4.82716	163.58	282.519	399.407	570.178	725.984
			5.28	-135.341	5.17284	164.272	282.049	399.852	569.467	726.119
			5.3	-134.735	5.32099	165.086	282.346	399.975	569.644	726.6
			5.32	-134.505	5.80247	165.802	282.074	400.864	570.059	726.831
			5.34	-134.212	6.39506	165.654	282.395	400.593	570.237	727.41
			5.36	-134.233	7.1358	166.321	283.037	400.889	572.252	727.956
			5.38	-134.044	7.20988	167.284	283.136	401.111	572.963	728.36
			5.4	-133.501	7.67901	167.679	283.506	400.914	573.733	729.014
			5.42	-132.999	8.11111	168.765	284	400.963	575.096	729.552
			5.44	-132.915	7.98765	168.938	284.173	400.914	575.511	730.04
			5.46	-132.33	8.91358	169.457	284.864	400.963	576.222	729.911
			5.48	-131.953	9.33333	170.173	285.259	401.407	576.519	730.592
			5.5	-131.138	9.91358	170.543	284.79	400.938	577.704	731.077
			5.52	-131.033	10.716	171.704	285.877	401.531	577.881	731.068
			5.54	-129.862	11.3704	172.296	285.728	402.272	578.533	732.105
			5.56	-129.591	11.642	173.333	286.321	403.383	578.77	732.308
			5.58	-129.026	12.0988	174.148	286.864	403.728	580.193	732.985
			5.6	-128.252	12.963	174.222	287.185	404.395	581.081	733.382
			5.62	-128.106	13.321	175.284	287.407	404.642	581.674	733.749
			5.64	-128.252	13.642	176.173	288.123	405.012	583.215	734.655
			5.66	-127.625	14.2222	176.864	288.741	405.506	582.978	734.614
			5.68	-127.625	14.5185	176.889	289.58	405.407	583.926	735.423
			5.7	-126.789	15.2963	177.481	289.654	405.926	583.393	735.891
			5.72	-126.328	15.5679	177.827	290.617	406.815	584.578	736.181
			5.74	-125.868	16	178.914	291.284	406.963	584.637	736.625
			5.76	-125.283	16.8272	179.704	291.481	407.407	585.23	737.313
			5.78	-124.948	17.4691	180.543	292	408.42	584.756	737.67
			5.8	-124.258	18.1728	181.16	292.247	408.914	585.111	738.237
			5.82	-123.506	18.8395	182.198	292.642	409.877	585.704	738.659
			5.84	-123.171	19.6296	182.469	292.864	409.802	585.348	739.136
			5.86	-122.669	20.2963	183.21	293.605	410.099	586.77	739.451
			5.88	-121.749	21.0124	183.877	294.593	410.938	587.185	740.148
			5.9	-121.519	21.1728	185.284	294.37	411.111	588.844	740.582
			5.92	-120.662	21.6667	186.346	295.16	412.049	589.259	741.217
			5.94	-120.683	22.321	187.21	294.741	412.568	589.733	742.248
			5.96	-119.595	23.037	188.444	294.568	412.864	590.326	742.558
			5.98	-119.031	23.5432	189.037	295.704	412.914	591.096	743.332
			6	-118.341	24.0988	189.407	296.296	412.864	590.741	743.579
			6.02	-117.818	24.7778	190.148	298.074	413.062	590.622	744.237
			6.04	-117.421	25.2963	190.938	299.086	412.815	591.63	744.562
			6.06	-117.191	26.0988	191.975	299.852	412.494	592.578	745.056
			6.08	-116.312	26.9383	191.975	300.938	413.407	592.993	745.356
			6.1	-115.999	27.642	192.716	301.21	413.753	593.348	746.493
			6.12	-114.869	28.358	193.136	301.556	414.963	594.296	746.446
			6.14	-114.054	28.9012	193.531	301.877	415.185	594.533	747.303
			6.16	-113.887	29.7531	194.296	301.556	416.123	595.422	747.783
			6.18	-113.071	30.6296	194.84	302.593	415.852	596.311	748.541
			6.2	-112.193	31.5062	195.407	302.642	416.815	596.607	749.259
			6.22	-111.586	32.0864	196.173	302.864	416.272	597.674	749.776
			6.24	-111.147	32.6049	197.531	303.531	416.642	598.622	750.589
			6.26	-110.415	33.358	197.63	303.185	415.728	598.919	751.214
			6.28	-109.454	34.1111	198.198	303.432	416.469	598.207	752.082
			6.3	-109.265	34.6173	199.481	303.753	416.519	599.926	752.481
			6.32	-108.283	35.5926	200.296	304.667	417.21	600.4	752.755
			6.34	-107.488	36.5679	201.235	304.988	417.753	599.57	753.259
			6.36	-106.986	37.358	202.593	306.049	418.173	601.348	754.358
			6.38	-105.899	37.9136	202.593	305.951	418.519	601.526	754.469
			6.4	-105.606	38.8148	203.407	306.272	418.84	602.533	755.716
			6.42	-104.665	39.4321	204.321	307.185	419.333	602.652	756.317
			6.44	-104.163	40.1728	205.259	307.457	419.704	603.6	756.921
			6.46	-103.64	41.1235	205.852	308	421.259	604.133	757.622
			6.48	-102.407	41.642	206.765	308.148	422.247	605.496	758.237
			6.5	-101.403	42.5679	208.123	308.42	423.037	606.622	758.882
			6.52	-100.253	43.5556	208.543	308.988	424.049	606.504	759.771
			6.54	-99.8347	44.4691	209.012	309.556	423.778	607.156	760.438
			6.56	-98.141	45.1728	209.901	310.765	423.704	607.452	760.937
			6.58	-98.0364	45.9753	211.309	310.938	424.79	607.867	761.495
			6.6	-96.6563	47.0494	212.074	311.852	425.16	608.281	762.494
			6.62	-95.7781	47.7654	212.815	312.79	426.049	610.237	762.971
			6.64	-95.2762	48.5185	213.309	313.16	426.691	610.83	763.273
			6.66	-93.5824	49.4568	214.074	313.185	427.432	611.541	764.188
			6.68	-93.2479	50.2963	215.259	313.58	428.444	612.074	764.727
			6.7	-92.6833	51.5309	215.556	313.457	428.568	611.896	765.672
			6.72	-92.2233	52.1482	216.716	313.16	429.111	612.726	765.599
			6.74	-90.9895	52.9877	217.235	314.37	429.63	614.03	765.986
			6.76	-90.2577	53.9753	217.679	314.173	430.84	613.911	767.044
			6.78	-90.0067	54.7284	218.148	315.012	431.358	614.326	767.341
			6.8	-88.5221	55.7654	219.531	315.383	433.086	615.393	767.932
			6.82	-87.7902	56.8765	219.556	315.926	433.951	615.926	768.642
			6.84	-87.0793	57.8395	220.691	317.407	434.914	615.748	769.033
			6.86	-86.4938	58.8148	220.642	317.111	435.506	618.178	769.341
			6.88	-86.0755	59.4815	221.358	317.951	436.37	617.467	769.663
			6.9	-84.7791	60.358	222.469	318.79	437.506	618.652	770.285
			6.92	-83.9845	61.358	222.519	319.309	437.753	619.956	770.66
			6.94	-82.7298	61.6667	223.111	320.346	438.642	621.259	771.242
			6.96	-82.4371	62.4444	223.481	321.284	439.63	621.378	771.765
			6.98	-80.7433	63.0617	224.914	321.309	440.716	620.963	771.806
			7	-79.9069	64.1728	223.926	322.568	441.407	621.319	772.968
			7.02	-78.9241	64.7531	225.926	322.519	442.864	622.326	773.344
			7.04	-78.6732	65.4321	225.259	323.185	442.272	622.681	773.94
			7.06	-77.3976	66.4074	226.494	323.58	443.951	623.807	774.488
			7.08	-77.4813	66.5556	227.728	323.778	444.938	624.4	774.761
			7.1	-76.4567	67.1358	227.901	324.296	445.877	624.459	775.311
			7.12	-75.8921	67.8025	228.42	325.259	446.37	624.815	776.275
			7.14	-74.7211	68.6173	228.173	324.568	447.407	626.119	776.239
			7.16	-74.5747	68.6667	228.272	326.173	448.198	627.067	776.538
			7.18	-73.4874	69.9136	229.136	326.074	448.543	627.6	776.978
			7.2	-72.5255	70.2222	229.407	327.284	448.642	627.363	777.187
			7.22	-72.1491	71.0988	230.272	327.333	449.506	628.489	777.062
			7.24	-71.0617	71.6667	231.037	328.247	450.765	629.2	777.68
			7.26	-70.1207	72.2346	231.358	328.123	452.173	629.081	778.482
			7.28	-69.2843	72.7407	231.457	328.79	452.716	629.97	778.884
			7.3	-68.5315	73.716	232.42	328.988	453.457	630.444	778.847
			7.32	-68.0506	74.0741	232.568	329.951	454.025	630.385	779.087
			7.34	-67.6533	75.358	232.938	329.901	454.519	630.444	779.718
			7.36	-66.6705	75.6914	233.457	330.444	454.963	631.452	780.49
			7.38	-65.7922	76.284	233.975	331.654	456	632.519	780.297
			7.4	-64.5376	76.5432	233.802	332.346	456.321	632.874	781.522
			7.42	-64.1403	77.2593	235.086	332.864	456.988	633.526	781.477
			7.44	-64.2658	77.284	234.914	334.099	458.519	633.704	781.263
			7.46	-63.4084	77.8025	235.975	334.765	459.679	635.837	781.988
			7.48	-62.3838	78.1235	236.074	335.136	460.519	635.956	782.243
			7.5	-62.3211	78.716	236.642	334.864	460.815	636.133	782.673
			7.52	-60.9619	79.358	236.568	336.395	462.123	635.422	782.82
			7.54	-61.631	80.4568	236.593	336.716	462.543	635.719	783.748
			7.56	-59.5818	80.9259	236.79	337.259	462.765	636.963	783.776
			7.58	-59.7073	81.2222	236.321	337.63	464.074	636.311	784.393
			7.6	-57.9926	81.6667	236.593	338.099	465.259	637.437	784.902
			7.62	-57.7208	82.2346	236.42	338.543	466.568	637.793	785.002
			7.64	-57.1352	82.7037	236	339.086	467.827	638.741	785.151
			7.66	-55.8806	83	236.568	339.012	469.383	638.741	785.271
			7.68	-55.1906	83.2099	236.444	339.383	471.778	638.8	785.695
			7.7	-54.5423	83.9136	236.889	339.086	472.716	639.926	785.778
			7.72	-53.9568	84.1975	237.728	339.778	474.123	640.104	785.749
			7.74	-53.4759	84.5432	238	340.642	473.901	640.281	785.193
			7.76	-53.3504	85.1111	238.148	341.457	475.309	640.519	785.86
			7.78	-52.514	85.8889	238.025	342.025	475.457	640.696	785.712
			7.8	-52.1585	85.1975	238.988	342.593	476.864	640.222	785.453
			7.82	-51.9285	85.6667	238.741	343.704	477.901	639.926	785.761
			7.84	-51.3221	86.0988	239.383	343.728	479.432	639.748	785.729
			7.86	-50.5902	86.5679	238.889	344.716	480.642	638.622	785.809
			7.88	-49.942	86.9012	238.667	346.716	481.827	638.978	785.358
			7.9	-49.8793	86.6914	239.556	347.012	482.691	639.215	784.873
			7.92	-48.8337	86.963	239.062	348.049	483.21	638.8	785.069
			7.94	-48.6246	87.6049	239.259	348.173	484.469	638.563	784.922
			7.96	-47.83	87.5926	238.667	348.617	485.457	639.215	784.299
			7.98	-47.4536	87.6914	238.84	348.395	486.346	638.8	784.304
			8	-47.0981	88.0617	239.556	349.753	487.951	638.8	783.817
			8.02	-46.3244	88	239.802	350.444	489.407	638.148	782.605
			8.04	-45.718	88.284	240.049	350.395	490.198	639.215	782.386
			8.06	-45.5089	88.4444	239.309	351.901	491.185	639.156	781.856
			8.08	-44.7562	88.4444	239.284	352.469	491.753	638.563	780.876
			8.1	-44.6516	88.5062	239.333	352.37	492.716	638.385	780.494
			8.12	-44.3798	88.6049	238.123	354.025	493.778	637.911	779.936
			8.14	-44.6098	88.6667	238.346	353.605	494.864	638.267	779.311
			8.16	-43.7106	88.2963	239.481	354.444	495.16	637.97	778.169
			8.18	-44.4216	88.7531	238.42	354.716	495.951	636.963	777.719
			8.2	-43.627	88.5432	238.049	355.309	496.296	636.074	777.166
			8.22	-43.6061	88.321	237.556	355.63	497.259	636.785	776.058
			8.24	-43.8361	87.9506	238.198	356.222	498.049	635.778	775.467
			8.26	-43.2506	87.6914	236.938	357.16	498.593	636.133	774.76
			8.28	-43.2297	87.1111	236.593	357.21	498.444	635.481	773.972
			8.3	-42.8951	87.2963	235.728	357.901	499.086	635.481	772.984
			8.32	-42.8115	86.5185	235.877	358.395	499.877	635.778	772.062
			8.34	-42.3723	86.8518	234.568	358.84	500.321	634.593	771.665
			8.36	-42.226	86.6543	234.864	359.16	500.444	634.178	770.946
			8.38	-42.4142	85.8765	234.049	359.259	500.346	633.644	769.446
			8.4	-41.7869	85.9012	233.926	359.654	501.037	632.874	768.82
			8.42	-41.7659	85.2593	231.877	359.926	500.074	632.578	767.874
			8.44	-42.2678	84.6543	232.272	360.42	500.321	631.926	767.04
			8.46	-41.996	84.6543	230.864	360.148	500.025	632.459	766.015
			8.48	-42.3933	84.0741	230.815	360.716	500.099	629.615	765.322
			8.5	-42.1214	83.5926	230.074	361.259	500.593	630.148	764.625
			8.52	-42.3305	82.9753	229.136	361.728	500.568	629.615	763.82
			8.54	-42.7696	82.4568	228.593	362.272	501.235	629.556	762.879
			8.56	-43.2506	82.2469	228.617	361.901	500.815	627.778	762.038
			8.58	-42.4769	81.7284	228.519	361.877	501.556	628.43	761.302
			8.6	-43.2506	80.9753	227.333	361.58	500.988	627.896	760.234
			8.62	-42.7278	80.6914	228.198	362.099	501.556	626.889	759.175
			8.64	-43.2924	80.0617	226.815	362.272	501.975	626.533	758.277
			8.66	-43.1251	79.7037	226.963	362.123	504.123	625.407	757.565
			8.68	-43.6061	79.0741	226.099	362.938	504.321	625.111	756.795
			8.7	-43.3342	78.8025	224.988	363.63	504.84	624.163	756.571
			8.72	-43.9616	78.7531	225.012	364	504.642	623.274	755.522
			8.74	-43.6897	77.9877	224.889	363.728	505.605	622.859	754.633
			8.76	-43.9406	76.9383	224.519	364.716	505.037	622.326	753.632
			8.78	-44.6516	77.3827	223.802	364.691	504.42	620.489	752.552
			8.8	-44.3798	76.2222	222.272	365.975	504.691	620.607	752.394
			8.82	-45.1116	76.2963	221.358	365.778	504.222	620.133	750.628
			8.84	-45.5508	74.9753	220.247	367.21	503.506	619.007	749.918
			8.86	-45.8435	74.2469	218.667	366.593	502.469	618.059	749.025
			8.88	-45.6553	74.1358	217.827	366.296	501.63	617.23	747.577
			8.9	-46.2617	73.321	217.012	365.778	501.63	617.881	747.078
			8.92	-46.8263	72.2716	215.556	365.136	502	616.459	746.466
			8.94	-46.9727	72	214.988	364.914	501.778	616.163	745.756
			8.96	-47.14	70.5803	214.568	364.741	501.086	615.57	744.939
			8.98	-47.4954	70.1235	213.21	363.975	501.21	615.274	743.978
			9	-48.4155	69.3333	212.148	363.407	500.395	613.496	743.743
			9.02	-49.4192	68.679	212	362.42	499.975	613.259	742.837
			9.04	-49.4401	67.7037	210.321	362.815	499.753	612.726	742.257
			9.06	-49.6701	67.5432	209.58	361.457	498.568	611.126	741.438
			9.08	-50.5484	66.321	208.099	360.963	497.481	609.763	740.69
			9.1	-51.5103	65.7901	207.062	360.519	497.309	608.756	739.807
			9.12	-51.9076	64.9753	205.58	360.296	497.111	608.993	739.01
			9.14	-52.5976	64.0123	204.568	359.802	496.247	607.867	738.123
			9.16	-52.3676	62.7778	203.407	359.259	494.938	607.689	737.67
			9.18	-54.0405	61.9259	203.037	358.469	495.235	606.504	736.835
			9.2	-54.3541	60.963	202.568	358.272	493.926	607.037	736.231
			9.22	-55.546	60.2593	201.728	358.148	493.185	605.733	735.749
			9.24	-56.0688	59.5556	201.531	357.926	492.247	604.548	735.131
			9.26	-56.2988	58.7407	200.988	355.975	491.235	603.837	735.004
			9.28	-57.3025	58.1111	199.704	355.728	490.222	602.83	734.245
			9.3	-57.658	57.1235	199.136	355.457	488.42	601.704	734.04
			9.32	-58.2435	56.1235	198.296	355.284	487.111	600.163	733.448
			9.34	-58.4735	55.2469	196.79	354.864	486.593	599.452	732.681
			9.36	-59.2681	54.7778	196	353.802	485.975	598.385	731.992
			9.38	-60.1046	53.6914	195.062	353.086	484.84	598.089	731.594
			9.4	-60.7737	52.4568	194.321	353.235	484.025	597.733	730.932
			9.42	-61.5056	52.5679	192.519	352.765	483.21	597.022	730.017
			9.44	-62.3629	51.1358	191.556	351.407	481.901	597.141	729.866
			9.46	-62.8857	50.2099	190.37	351.21	479.951	596.252	729.593
			9.48	-64.0985	48.9506	189.481	349.679	478.691	596.548	728.587
			9.5	-65.0604	48.2099	188.914	347.926	477.951	595.481	728.44
			9.52	-65.7504	47.7284	187.333	347.407	477.235	595.126	727.933
			9.54	-66.8378	47.2099	186.617	345.975	476.765	594.711	727.243
			9.56	-67.486	45.9259	185.012	345.111	474.691	594.474	726.783
			9.58	-68.8034	44.9012	184.519	344.444	473.802	593.881	726.094
			9.6	-69.4307	44.1605	182.914	343.654	472.395	592.993	726.017
			9.62	-70.4135	43.3333	181.457	342.494	470.568	592.519	725.505
			9.64	-71.3545	42.4321	179.975	341.926	469.481	591.926	725.21
			9.66	-72.4	41.4691	178.815	341.333	468.543	591.156	724.82
			9.68	-72.9646	40.5679	178.716	339.383	467.951	589.733	724.363
			9.7	-74.0728	39.642	177.901	338.864	466.642	589.496	724.297
			9.72	-74.5956	38.7654	176.691	338.543	464.864	589.2	723.868
			9.74	-75.8084	38.037	176.617	336.617	463.802	588.726	723.327
			9.76	-76.1012	36.9877	175.358	337.086	462.247	587.481	723.194
			9.78	-77.3558	36.5926	173.679	335.63	462	587.007	722.548
			9.8	-78.1922	35.7778	173.679	334.37	461.185	586.711	722.09
			9.82	-79.0078	35.2593	172.617	334.074	459.877	585.644	721.787
			9.84	-79.8233	34.6173	171.926	332.79	459.284	584.578	721.329
			9.86	-80.4924	34.1482	170.321	330.963	457.827	583.748	721.42
			9.88	-80.9315	33.2469	170	329.58	456.79	582.563	720.737
			9.9	-82.1653	32.7161	169.432	329.679	456.37	582.504	720.665
			9.92	-82.9599	31.5802	169.037	328.148	455.432	582.207	719.972
			9.94	-83.9008	31.1605	168.296	326.864	455.086	581.378	719.741
			9.96	-84.3191	30.037	167.654	326.815	453.926	581.674	719.481
			9.98	-85.6155	29.321	166.79	325.457	453.753	580.904	718.962
			10	-86.4938	28.8395	166.173	324.938	452.741	580.844	718.598
			10.02	-87.3093	27.7778	165.679	323.333	451.728	580.607	718.624
			10.04	-88.1039	27.4691	165.63	322.667	451.111	580.133	718.108
			10.06	-88.3339	26.642	164.568	321.951	450.691	579.659	717.918
			10.08	-89.4421	25.6049	164.099	321.111	450.593	578.77	717.479
			10.1	-90.2158	24.8889	163.877	320.79	449.901	579.481	717.417
			10.12	-90.9059	24.2716	163.457	319.852	449.21	579.304	716.847
			10.14	-91.8469	23.7407	162.593	318.469	448.494	578.77	716.615
			10.16	-92.5578	23.1852	162.272	317.383	447.852	577.644	716.333
			10.18	-93.6452	22.7531	161.21	317.136	447.185	577.348	716.12
			10.2	-94.8998	22.1235	160.889	316.346	445.309	576.578	715.727
			10.22	-95.5899	21.6914	159.975	316.099	444.691	576.4	715.433
			10.24	-96.8236	20.8148	159.111	314.395	443.481	576.163	715.518
			10.26	-97.7855	20.2469	158.074	314.173	441.63	575.333	715.216
			10.28	-98.2246	19.963	157.432	313.086	439.778	574.919	714.842
			10.3	-98.8519	19.5062	156.864	311.975	437.802	573.615	714.799
			10.32	-99.6047	18.7407	156.593	310.37	436.617	573.378	714.467
			10.34	-100.253	17.8642	155.506	309.333	435.852	573.319	713.92
			10.36	-101.884	17.284	154.469	308.889	434.395	572.726	713.595
			10.38	-102.783	16.7531	153.852	307.481	433.63	572.015	713.474
			10.4	-103.285	15.8765	153.827	306.148	433.012	571.778	713.432
			10.42	-104.979	15.2593	153.457	304.593	431.704	570.652	713.407
			10.44	-105.522	14.5802	153.284	303.16	431.407	570.711	713.022
			10.46	-106.233	14.0864	153.062	301.111	430.568	569.881	712.861
			10.48	-106.756	13.8765	152.815	300.617	430.395	569.526	712.733
			10.5	-107.739	13	152.444	300.321	429.383	568.815	712.548
			10.52	-108.617	12.9259	152.074	300.123	428.667	567.452	712.013
			10.54	-108.805	12.679	152.272	299.605	428.123	567.807	711.889
			10.56	-109.475	11.7901	152.025	298.519	427.235	567.867	711.555
			10.58	-110.269	11.5556	151.556	297.852	426.469	567.689	711.428
			10.6	-111.356	11.6543	151.309	297.531	426.049	566.919	711.471
			10.62	-111.628	11.0494	151.062	297.012	425.432	567.393	711.65
			10.64	-112.339	10.7901	150.272	296.963	424.716	566.563	710.978
			10.66	-113.28	10.5802	149.877	295.975	423.728	565.733	711.416
			10.68	-113.406	10.2716	149.704	295.704	423.136	565.615	711.406
			10.7	-113.803	10.1235	149.802	295.259	422.889	565.141	710.686
			10.72	-114.368	9.85185	149.679	295.062	422.395	564.548	710.728
			10.74	-114.744	9.30864	150.173	294.469	421.333	563.778	710.713
			10.76	-115.664	9.12346	149.852	293.531	420.741	564.43	710.439
			10.78	-116.02	8.71605	149.704	293.062	420.889	563.896	710.088
			10.8	-116.438	8.39506	149.012	292.938	420.395	563.244	710.151
			10.82	-116.5	8.14815	148.716	292.617	420.321	562.889	709.858
			10.84	-117.358	7.83951	148.79	291.16	420.272	562.77	709.359
			10.86	-117.755	7.4321	148.84	290.346	420.074	563.067	708.717
			10.88	-118.487	6.95062	148.963	290.222	419.877	562.77	708.47
			10.9	-119.219	6.48148	148.79	289.531	419.531	562.474	708.91
			10.92	-119.553	6.44444	148.667	288.667	418.914	562.474	708.377
			10.94	-120.16	5.90123	148.691	288.074	419.062	561.822	707.934
			10.96	-120.829	5.48148	148.42	287.21	418.346	562.119	708.588
			10.98	-121.644	4.81481	148.049	286.938	418.247	561.763	708.404
			11	-121.854	4.82716	147.877	286.37	417.481	561.467	707.855
			11.02	-122.502	4.54321	147.704	285.605	417.21	561.111	707.848
			11.04	-122.753	4.1358	147.704	284.765	416.346	561.585	707.421
			11.06	-123.004	4.04938	147.778	284.469	415.926	561.052	707.49
			11.08	-123.715	3.66667	147.556	284.025	416.222	560.459	707.632
			11.1	-123.986	3.58025	147.111	283.901	416.099	559.748	707.081
			11.12	-124.258	3.23457	146.864	283.951	415.481	559.393	707.008
			11.14	-124.509	2.83951	146.765	283.506	415.111	559.096	707.692
			11.16	-125.032	2.58025	146.667	283.407	414.691	558.148	707.801
			11.18	-125.283	2.28395	146.914	283.778	414.765	557.259	707.291
			11.2	-125.388	2.16049	147.037	283.086	414.469	558.089	707.493
			11.22	-125.576	1.76543	147.037	283.136	414.173	557.437	707.676
			11.24	-125.868	1.44444	147.111	282.543	413.778	556.667	707.463
			11.26	-126.119	1.33333	147.037	281.802	413.432	557.437	707.533
			11.28	-126.621	1.25926	147.037	281.531	412.864	556.785	707.146
			11.3	-126.809	0.87654	146.543	281.556	412.469	556.785	707.02
			11.32	-127.144	0.88889	146.568	280.963	412	557.378	707.414
			11.34	-127.96	0.97531	146.519	280.593	411.951	556.311	707.15
			11.36	-128.148	0.40741	146.642	280.716	411.284	555.363	707.327
			11.38	-128.608	0.53086	146.642	279.951	410.864	555.363	707.384
			11.4	-128.691	0.2716	146.642	279.605	410.691	555.007	707.671
			11.42	-128.942	-0.1358	146.247	279.383	410.37	555.481	707.135
			11.44	-129.381	-0.46914	146.247	279.012	410.099	555.481	707.276
			11.46	-129.779	-0.24691	146.815	278.79	409.654	555.422	707.181
			11.48	-129.821	-0.60494	146.815	278.642	409.531	554.948	706.824
			11.5	-130.657	-0.71605	146.815	278.716	409.235	555.126	706.719
			11.52	-131.159	-0.75309	146.444	278.642	408.988	555.244	706.268
			11.54	-131.41	-0.76543	146.444	278.296	408.42	554.652	706.522
			11.56	-131.284	-0.95062	146.642	278.198	407.728	554.059	706.392
			11.58	-131.577	-1.08642	146.642	277.951	407.531	554.474	706.076
			11.6	-131.953	-0.96296	146.642	277.728	407.481	554.119	706.076
			11.62	-131.807	-0.90123	146.691	277.259	407.605	554.237	706.321
			11.64	-132.079	-0.76543	147.309	277.407	407.432	553.763	706.158
			11.66	-132.811	-1.30864	147.778	277.012	406.963	553.111	705.835
			11.68	-133.313	-1.33333	147.728	276.346	406.321	552.459	706.079
			11.7	-133.417	-1.33333	147.728	276.025	405.753	552.281	705.323
			11.72	-133.731	-1.62963	147.481	275.605	405.309	551.867	705.575
			11.74	-133.794	-1.58025	148.025	275.309	404.642	551.274	705.69
			11.76	-134.003	-1.71605	148.099	275.235	404.444	551.393	705.229
			11.78	-134.254	-1.79012	148.099	275.185	404.296	551.333	705.2
			11.8	-134.358	-1.96296	148	274.765	403.556	551.274	704.974
			11.82	-134.525	-2.18519	147.827	274.321	403.259	551.037	704.94
			11.84	-134.755	-2.19753	148.321	274.025	402.864	550.385	704.481
			11.86	-135.069	-2.12346	148.321	273.778	402.543	550.385	704.627
			11.88	-134.902	-2.19753	148.494	273.358	402.346	549.97	704.683
			11.9	-135.466	-2.66667	148.42	273.259	402.049	549.793	704.672
			11.92	-135.947	-2.59259	148.494	273.235	402.049	550.385	704.648
			11.94	-135.947	-2.64198	148.123	273.383	401.531	550.444	704.222
			11.96	-136.073	-2.7284	148.123	273.259	401.333	550.444	704.3
			11.98	-136.094	-2.7284	148.519	273.012	401.259	549.911	703.678
			12	-136.177	-2.76543	148.519	272.716	400.84	549.911	703.483
			12.02	-136.324	-2.7037	148.543	272.765	400.667	549.911	703.176
			12.04	-136.324	-2.66667	149.259	272.543	400.519	550.563	703.348
			12.06	-136.575	-2.82716	149.259	272.42	400.321	549.674	703.36
			12.08	-136.47	-2.82716	149.136	272.346	400.173	549.319	703.667
			12.1	-136.909	-2.85185	149.259	272.321	400.247	549.911	703.856
			12.12	-137.056	-2.79012	149.531	272.321	400.099	549.911	703.812
			12.14	-137.097	-2.60494	149.556	271.753	399.901	549.733	703.758
			12.16	-137.097	-2.50617	149.605	271.556	399.333	549.141	703.599
			12.18	-137.599	-2.44444	149.679	271.556	399.63	549.022	703.733
			12.2	-137.704	-2.46914	149.951	271.481	399.802	548.548	703.214
			12.22	-137.704	-2.54321	150.099	271.506	399.235	548.43	703.311
			12.24	-137.955	-2.2963	150.198	270.963	399.284	547.363	702.918
			12.26	-137.934	-2.48148	150.42	270.765	399.432	547.363	702.701
			12.28	-138.059	-2.66667	150.42	270.667	399.852	547.422	703.508
			12.3	-138.331	-2.60494	150.42	271.012	399.136	547.541	702.555
			12.32	-138.331	-2.33333	150.79	270.593	398.938	547.185	702.84
			12.34	-138.101	-2.50617	151.185	270.296	398.691	547.185	702.892
			12.36	-138.31	-2.50617	150.593	270.815	399.012	547.126	702.647
			12.38	-138.457	-2.38272	150.938	270.667	398.84	546.178	702.057
			12.4	-138.603	-2.50617	151.235	270.79	398.543	546.533	701.748
			12.42	-138.749	-2.54321	151.506	270.79	398.42	546.533	702.064
			12.44	-138.958	-2.54321	151.728	270.395	397.877	545.763	702.043
			12.46	-139.063	-2.60494	151.704	270.395	397.259	545.289	702.017
			12.48	-138.938	-2.71605	151.284	270.395	397.21	545.052	701.134
			12.5	-139.084	-2.54321	151.185	270.025	396.667	545.407	701.216
			12.52	-139.042	-2.46914	151.185	270.025	396.123	545.348	701.276
			12.54	-139.272	-2.54321	151.086	269.753	396.148	545.348	700.916
			12.56	-139.607	-2.38272	150.988	269.654	395.704	545.467	700.771
			12.58	-139.272	-2.4321	150.988	269.654	395.185	544.933	700.775
			12.6	-139.272	-2.54321	151.185	269.506	394.864	544.815	701.028
			12.62	-139.356	-2.46914	151.383	269.506	394.988	544.341	700.551
			12.64	-139.398	-2.79012	151.728	269.012	395.16	543.867	700.35
			12.66	-139.586	-2.91358	151.728	268.864	395.58	543.215	700.882
			12.68	-139.398	-2.69136	151.728	268.938	395.21	543.156	700.612
			12.7	-139.398	-2.65432	151.877	269.111	394.84	543.333	700.291
			12.72	-139.398	-2.58025	151.877	269.111	394.889	543.333	700.679
			12.74	-139.544	-2.64198	152.049	268.617	394.815	542.8	700.434
			12.76	-139.628	-2.64198	152.148	268.617	394.395	542.978	700.498
			12.78	-139.628	-2.87654	152.395	268.395	394.346	543.096	700.482
			12.8	-139.92	-2.61728	152.444	267.852	394.049	543.096	700.247
			12.82	-140.192	-2.50617	152.642	268.025	393.58	542.03	700.666
			12.84	-140.276	-2.51852	152.716	268.099	393.63	542.741	700.41
			12.86	-140.443	-2.65432	152.642	268.148	393.704	542.8	700.928
			12.88	-140.506	-2.61728	152.642	268.148	393.333	542.563	700.883
			12.9	-140.38	-2.74074	152.642	268.148	393.481	542.444	700.551
			12.92	-140.673	-2.59259	152.642	268.42	393.111	542.444	700.816
			12.94	-140.673	-2.88889	152.815	268.667	392.889	541.852	700.249
			12.96	-140.673	-3.02469	153.333	268.617	392.815	542.563	700.185
			12.98	-140.59	-2.74074	153.136	268.519	392.642	542.563	700.048
			13	-140.799	-2.88889	153.136	268.346	393.16	542.681	700.088
			13.02	-141.029	-3.04938	153.506	268.815	393.086	542.504	699.9
			13.04	-141.196	-3.11111	153.679	268.815	392.914	541.733	700.017
			13.06	-141.196	-2.82716	153.802	268.543	392.79	542.089	700.503
			13.08	-140.987	-2.85185	153.407	268.469	392.84	542.089	700.271
			13.1	-141.029	-2.85185	153.852	268.469	392.617	542.089	700.566
			13.12	-141.029	-2.81481	153.926	268.37	392.42	541.911	700.319
			13.14	-141.029	-2.83951	154	267.778	392.42	541.674	700.073
			13.16	-141.112	-2.80247	154.025	267.951	392.247	541.733	700.232
			13.18	-141.175	-2.82716	153.827	267.802	392.247	541.733	700.658
			13.2	-141.426	-2.83951	154.148	267.63	392.049	541.022	700.7
			13.22	-141.259	-3.14815	154.469	267.556	391.778	540.726	700.539
			13.24	-141.196	-3.28395	154.642	267.556	391.185	540.607	701.095
			13.26	-141.238	-3.59259	154.123	267.654	390.914	540.607	701.055
			13.28	-141.238	-3.45679	153.728	267.704	390.741	541.437	700.376
			13.3	-141.029	-3.18519	153.753	267.679	390.642	541.615	700.283
			13.32	-140.778	-3.14815	154.099	267.802	390.79	541.615	700.667
			13.34	-140.61	-3.16049	154.099	267.654	390.938	541.852	700.535
			13.36	-140.569	-3.20988	153.481	267.235	390.938	541.733	700.37
			13.38	-140.569	-3.2963	153.407	267.235	390.296	541.437	699.985
			13.4	-140.569	-3.24691	153.407	266.716	389.951	541.259	699.564
			13.42	-140.569	-3.18519	153.481	266.864	390.395	541.081	699.991
			13.44	-140.569	-2.97531	153.778	266.889	390.395	541.2	699.724
			13.46	-140.359	-3.1358	153.284	266.889	390.395	540.963	699.879
			13.48	-140.359	-3.23457	153.284	266.864	390.395	540.963	699.526
			13.5	-140.297	-3.22222	153.259	266.889	390.395	540.785	699.474
			13.52	-140.297	-3.20988	153.259	266.889	390.395	540.785	699.27
			13.54	-140.297	-3.33333	153.284	266.642	391.185	540.193	699.756
			13.56	-140.318	-3.33333	153.407	266.444	391.358	539.837	699.828
			13.58	-140.171	-3.4321	153.481	266.321	391.21	539.837	699.229
			13.6	-140.171	-2.93827	153.235	266.296	391.21	539.837	699.367
			13.62	-140.234	-2.80247	153.654	267.111	391.235	539.541	699.208
			13.64	-140.234	-3.14815	153.605	266.765	391.309	539.541	698.715
			13.66	-140.234	-3.19753	152.889	266.765	391.16	538.889	698.619
			13.68	-140.234	-3.07407	153.012	266.963	391.086	538.889	697.941
			13.7	-140.339	-3.07407	153.21	266.988	391.086	538.889	698.065
			13.72	-140.339	-3.24691	153.21	266.864	391.235	539.007	697.968
			13.74	-140.339	-3.44444	152.938	266.864	391.185	539.481	697.897
			13.76	-140.339	-3.8642	152.914	267.111	391.407	539.363	697.933
			13.78	-140.339	-3.95062	152.79	267.111	391.407	539.481	697.807
			13.8	-140.339	-3.83951	152.938	267.111	391.062	539.956	697.62
			13.82	-140.339	-3.87654	153.309	267.111	391.037	539.956	697.157
			13.84	-140.339	-4.20988	153.16	266.988	390.963	540.37	697.163
			13.86	-140.359	-4.48148	153.111	267.111	390.568	540.37	696.833
			13.88	-140.38	-4.48148	153.358	267.086	390.222	540.37	696.739
			13.9	-140.38	-4.53086	153.457	267.086	390.123	540.311	696.537
			13.92	-140.464	-4.91358	153.457	266.963	390.198	540.193	696.345
			13.94	-140.464	-5.23457	153.383	267.531	390.247	540.607	695.892
			13.96	-140.694	-5.23457	153.333	267.63	390.025	540.963	695.702
			13.98	-140.694	-5.16049	153.481	267.111	389.877	540.904	696.302
			14	-140.694	-5.30864	153.481	267.506	389.852	541.437	696.471
			14.02	-140.694	-5.19753	153.235	267.383	389.852	540.844	696.657
			14.04	-140.401	-5.24691	153.309	267.481	389.852	540.844	696.114
			14.06	-140.778	-5.04938	154.247	267.654	389.852	541.259	696.165
			14.08	-140.903	-5.04938	154.914	267.753	389.852	541.259	696.144
			14.1	-141.07	-5.02469	154.914	267.778	389.605	541.022	696.356
			14.12	-141.07	-5.12346	154.741	268.148	389.926	540.785	695.949
			14.14	-141.112	-5.20988	154.963	268.469	389.852	541.259	695.693
			14.16	-141.112	-5.03704	155.16	268.469	389.975	541.259	695.401
			14.18	-141.112	-5.06173	155.086	268.469	390.049	541.141	696.382
			14.2	-141.447	-4.8642	155.432	268.568	390.617	541.319	696.341
			14.22	-141.447	-4.8642	155.457	268.815	390.519	541.733	695.899
			14.24	-141.447	-4.98765	155.16	268.889	390.37	541.556	696.108
			14.26	-141.447	-4.90123	154.815	269.086	390.469	541.556	696.611
			14.28	-141.447	-4.96296	154.815	269.062	390.049	541.378	696.501
			14.3	-141.635	-5.19753	154.84	268.988	390.84	541.378	696.483
			14.32	-141.593	-5.1358	155.086	268.815	390.864	541.674	696.062
			14.34	-141.447	-5.20988	155.704	268.938	390.617	541.674	696.872
			14.36	-141.447	-5.17284	155.704	268.938	390.617	541.674	697.052
			14.38	-141.447	-5.1358	155.605	269.037	390.765	542.563	696.433
			14.4	-141.447	-5.02469	155.358	269.16	390.914	542.859	696.597
			14.42	-141.447	-5.09877	155.506	269.259	390.914	542.859	696.954
			14.44	-141.447	-5.16049	155.185	269.136	390.889	543.926	697.374
			14.46	-141.447	-5.14815	155.111	268.889	390.84	543.156	697.446
			14.48	-141.447	-5.06173	155.111	268.84	390.988	543.096	697.278
			14.5	-141.447	-5.02469	155.481	268.84	390.988	542.504	697.122
			14.52	-141.572	-4.96296	155.728	269.58	390.815	542.681	697.221
			14.54	-141.572	-4.96296	155.877	269.58	391.407	542.681	697.631
			14.56	-141.572	-4.96296	155.679	269.383	391.753	542.681	698.057
			14.58	-141.572	-4.8642	155.556	269.383	392.025	542.089	697.67
			14.6	-141.802	-5.09877	155.605	269.802	392.074	543.037	697.263
			14.62	-141.949	-5.06173	155.753	269.728	391.457	543.452	697.856
			14.64	-141.949	-4.88889	155.432	269.333	391.432	543.511	697.889
			14.66	-141.886	-4.90123	155.481	269.457	391.481	543.926	698.077
			14.68	-141.886	-4.82716	155.852	269.951	391.481	543.57	697.703
			14.7	-142.283	-5.24691	155.778	270.123	391.506	543.57	697.771
			14.72	-142.283	-5.23457	155.827	270.173	391.506	543.748	697.794
			14.74	-142.283	-5.2716	155.753	270.37	391.605	543.807	697.805
			14.76	-142.2	-5.03704	155.679	270.938	392.247	543.393	698.032
			14.78	-142.2	-5.18519	155.654	270.938	392.222	543.333	698.267
			14.8	-142.325	-4.93827	155.383	270.938	392.222	543.333	697.716
			14.82	-142.283	-4.76543	155.383	270.864	392.296	543.926	698.135
			14.84	-142.367	-4.7037	155.235	271.086	391.926	543.985	698.923
			14.86	-142.576	-4.76543	155.037	271.877	391.877	544.281	699.327
			14.88	-142.576	-4.74074	154.84	271.63	391.827	544.281	699.578
			14.9	-142.513	-4.87654	155.062	271.58	391.827	543.452	699.202
			14.92	-142.722	-4.97531	155.556	271.679	392.074	544.044	699.237
			14.94	-142.973	-4.92593	155.259	271.901	392.247	544.341	700.17
			14.96	-143.141	-4.92593	155.259	271.901	391.951	543.867	699.495
			14.98	-142.848	-4.82716	155.605	271.901	391.951	544.044	699.606
			15	-142.848	-4.82716	155.605	271.951	392.519	544.044	700.112
			15.02	-142.848	-4.75309	155.679	272.272	392.765	544.281	700.114
			15.04	-142.701	-4.77778	155.432	272.074	392.444	544.281	699.883
			15.06	-142.701	-4.96296	155.086	272.049	392.938	544.163	699.648
			15.08	-142.911	-4.79012	155.086	272.074	392.938	544.281	699.757
			15.1	-142.451	-4.79012	155.111	272.074	392.938	544.815	699.98
			15.12	-142.555	-4.80247	155.259	272.617	392.938	545.289	700.574
			15.14	-142.555	-4.81481	155.259	272.617	392.938	546.059	700.724
			15.16	-142.325	-5.02469	154.963	272.617	392.148	546.059	700.879
			15.18	-142.325	-4.97531	154.864	272.741	392.049	546.059	700.979
			15.2	-142.471	-4.97531	154.79	272.741	392.247	546.711	700.988
			15.22	-142.304	-5.46914	154.815	272.593	392.247	546.711	700.867
			15.24	-142.304	-5.49383	154.395	271.926	392.222	546.711	700.287
			15.26	-142.304	-5.49383	154.395	272.444	392.691	546.889	700.382
			15.28	-142.304	-5.49383	154.568	272.815	392.642	546.889	700.603
			15.3	-142.304	-5.61728	154.444	272.84	392.642	546.889	700.496
			15.32	-142.074	-5.44444	154.346	273.037	392.642	546.889	700.366
			15.34	-142.074	-5.14815	154.222	273.358	392.198	546.237	700.247
			15.36	-142.032	-5.11111	154.222	273.358	392.198	545.941	701.05
			15.38	-142.032	-5.06173	154.222	273.111	391.827	545.941	701.36
			15.4	-142.032	-5.14815	154.074	273.111	392.198	546.119	700.935
			15.42	-142.032	-5.33333	154.37	273.21	392.346	545.644	700.878
			15.44	-141.949	-5.41975	153.827	273.383	392.198	545.644	700.948
			15.46	-141.949	-5.32099	153.852	273.259	392.691	546	700.816
			15.48	-141.949	-5.32099	154.049	273.136	392.691	546.415	701.248
			15.5	-141.949	-5.32099	153.975	273.136	392.691	546.593	701.548
			15.52	-141.844	-5.03704	153.877	273.037	392.519	546.593	702.211
			15.54	-141.489	-5.03704	153.877	272.815	392.444	546.593	701.901
			15.56	-141.489	-5.02469	153.358	272.321	392.395	546.059	701.489
			15.58	-141.489	-5.07407	153.012	272.049	392.568	546.415	701.801
			15.6	-141.489	-5.14815	152.864	272.049	392.346	547.244	701.928
			15.62	-141.489	-5.08642	153.556	272.123	392.346	547.422	702.064
			15.64	-141.447	-4.91358	153.506	272.025	392.346	547.422	702.082
			15.66	-141.74	-4.91358	153.086	271.827	392.519	548.43	702.248
			15.68	-141.74	-5.11111	151.926	271.926	392.667	548.311	702.126
			15.7	-141.719	-4.93827	151.062	271.802	392.716	548.311	701.983
			15.72	-141.719	-4.92593	151.062	271.778	392.519	548.548	702.045
			15.74	-141.196	-4.92593	151.062	271.728	392.198	548.133	702.245
			15.76	-140.861	-4.92593	151.136	271.407	392.198	547.6	702.247
			15.78	-140.652	-5.09877	150.815	271.407	392.025	547.6	701.82
			15.8	-140.652	-5.23457	150.765	271.778	391.58	547.778	701.595
			15.82	-140.652	-5.4321	150.568	272.173	391.605	548.015	702.325
			15.84	-140.652	-5.4321	150.346	271.926	392.074	547.6	702.662
			15.86	-140.276	-5.45679	150.444	271.852	392.049	547.719	702.558
			15.88	-140.025	-5.20988	150.469	271.877	391.778	547.719	702.794
			15.9	-139.293	-5.18519	150.469	271.753	392	547.837	702.935
			15.92	-139.168	-5.17284	150.37	271.753	391.21	547.896	703.331
			15.94	-138.979	-5.28395	149.975	272.025	391.185	547.422	703.88
			15.96	-139.126	-5.28395	149.457	271.901	391.185	547.778	703.713
			15.98	-139.126	-5.33333	149.259	271.901	391.407	548.193	703.121
			16	-139.126	-5.33333	149.284	271.975	391.605	547.126	703.101
			16.02	-139.042	-5.20988	149.284	271.901	391.457	546.652	703.346
			16.04	-138.938	-5.4321	149.432	271.802	391.457	546.652	703.472
			16.06	-138.938	-5.44444	149.432	271.704	391.827	545.585	703.472
			16.08	-138.938	-5.45679	149.432	271.704	392.519	545.704	702.662
			16.1	-138.582	-5.40741	149.432	272.198	392.593	545.881	702.287
			16.12	-138.206	-5.62963	149.136	272.346	392.815	546	702.107
			16.14	-137.955	-5.58025	148.938	271.605	392.815	545.644	701.744
			16.16	-137.348	-5.7284	148.79	271.037	392.222	545.644	701.658
			16.18	-137.348	-5.60494	148.79	271.012	392.198	545.644	702.04
			16.2	-136.909	-5.67901	148.395	271.012	391.877	545.763	702.542
			16.22	-136.909	-5.75309	149.037	270.593	391.827	544.815	702.63
			16.24	-136.428	-5.60494	148.938	270.519	392.321	544.281	702.443
			16.26	-136.177	-5.64198	148.938	270.444	392.074	544.222	702.329
			16.28	-136.24	-5.54321	148.716	270.321	392.025	544.044	701.762
			16.3	-136.219	-5.90123	148.222	269.827	392.025	544.104	702.315
			16.32	-135.968	-5.65432	148.296	269.802	391.654	544.874	702.207
			16.34	-135.864	-5.49383	147.802	269.852	392.642	544.993	701.854
			16.36	-135.843	-5.49383	147.926	269.778	392.79	544.933	701.518
			16.38	-135.926	-5.61728	147.926	269.358	392.272	545.23	701.899
			16.4	-135.655	-5.37037	147.926	269.185	392.37	545.644	701.978
			16.42	-135.655	-5.55556	147.951	269.185	392.37	546.119	701.961
			16.44	-135.696	-5.69136	147.679	269.556	392.321	545.526	701.795
			16.46	-135.655	-5.75309	147.506	269.333	392.765	545.763	702.047
			16.48	-135.655	-5.60494	147.654	268.543	392.938	545.348	701.842
			16.5	-135.655	-5.62963	147.654	268.494	392.938	545.348	701.618
			16.52	-135.55	-5.34568	147.21	268.494	392.938	545.526	701.381
			16.54	-135.404	-5.24691	146.667	268.765	392.691	544.637	701.262
			16.56	-135.153	-5.08642	146.617	268.444	392.296	544.459	700.527
			16.58	-135.153	-5.03704	146.617	268.988	392.296	544.4	700.829
			16.6	-135.592	-5.1358	146.198	268.988	392.296	544.519	701.093
			16.62	-135.425	-4.88889	146.247	268.938	392.123	544.519	700.795
			16.64	-135.153	-4.85185	146.173	268.617	391.728	544.222	700.681
			16.66	-135.069	-4.88889	146.173	268.938	391.605	544.222	700.668
			16.68	-135.069	-4.90123	146.173	269.185	391.111	544.222	700.962
			16.7	-135.069	-5.07407	146.469	269.16	391.556	544.104	701.307
			16.72	-135.466	-5.07407	146.617	269.16	392	543.63	700.73
			16.74	-135.362	-4.96296	146.617	269.012	392.247	543.156	700.359
			16.76	-135.195	-4.69136	146.617	269.037	392.642	542.385	700.87
			16.78	-135.425	-4.41975	146.617	269.037	392.642	542.681	701.232
			16.8	-135.215	-4.14815	146.593	268.914	392.864	543.333	700.783
			16.82	-135.215	-4.14815	146.593	269.062	392.765	543.452	699.95
			16.84	-135.383	-4.14815	146.42	269.432	393.111	543.452	699.92
			16.86	-135.383	-4.25926	146.42	269.407	393.111	543.452	700.273
			16.88	-135.383	-4.11111	146.543	268.889	392.444	544.044	700.251
			16.9	-135.299	-3.62963	146.84	268.519	392.37	544.044	700.764
			16.92	-135.299	-3.62963	146.864	268.296	392.37	544.044	699.989
			16.94	-135.529	-3.80247	146.716	268.494	392.494	544.756	700.328
			16.96	-135.529	-4.07407	146.741	268.049	392.42	544.696	700.952
			16.98	-135.571	-4.17284	147.259	268.049	392.84	544.519	700.659
			17	-135.362	-4.08642	147.259	268.123	392.716	544.519	699.909
			17.02	-135.174	-4.02469	147.259	268.123	392.346	544.341	699.906
			17.04	-135.174	-4.03704	146.691	268.025	392.691	544.341	699.756
			17.06	-134.797	-4.02469	146.667	267.852	392.716	544.341	698.98
			17.08	-134.797	-4.12346	146.741	267.852	392.173	544.281	698.897
			17.1	-134.797	-3.93827	146.765	267.852	392.247	543.985	699.355
			17.12	-134.651	-3.93827	146.568	268.494	392.716	543.807	698.99
			17.14	-134.693	-4.22222	146.568	269.21	392.84	543.985	698.891
			17.16	-135.048	-4.22222	146.568	269.21	393.259	544.459	699.191
			17.18	-135.048	-4.17284	146.568	269.136	394	544.637	699.695
			17.2	-135.048	-4.12346	146.568	269.136	394.025	543.926	699.157
			17.22	-135.048	-3.82716	146.568	269.136	394.37	543.57	698.882
			17.24	-135.048	-3.50617	145.531	268.815	395.012	542.919	699.325
			17.26	-134.923	-3.83951	145.531	268.84	395.012	542.919	699.102
			17.28	-134.714	-3.83951	145.901	268.84	394.42	542.504	699.195
			17.3	-134.714	-3.83951	146.272	268.741	394.272	542.504	698.77
			17.32	-134.735	-4.01235	146.321	268.741	395.037	542.622	698.518
			17.34	-134.609	-4.03704	146.321	269.506	395.309	542.622	698.779
			17.36	-134.693	-3.96296	146.346	269.185	395.432	542.8	699.007
			17.38	-135.006	-3.96296	146.444	269.309	395.877	542.978	698.573
			17.4	-135.215	-3.96296	146.444	269.309	395.877	542.978	698.833
			17.42	-135.215	-3.96296	146.346	269.012	396.568	543.096	699.146
			17.44	-135.215	-3.82716	146.494	268.519	395.975	542.681	698.872
			17.46	-135.215	-3.82716	146.494	268.519	395.531	542.681	698.884
			17.48	-135.362	-3.79012	146.395	268.543	395.531	542.563	698.612
			17.5	-135.466	-3.93827	146.37	268.321	395.926	543.096	698.571
			17.52	-136.198	-3.96296	146.37	268.321	395.704	542.978	698.523
			17.54	-136.136	-3.92593	146.568	268.321	396.198	542.919	698.434
			17.56	-136.282	-3.8642	146.84	268.914	396.716	542.919	698.279
			17.58	-136.261	-3.8642	147.531	269.259	397.506	542.563	698.199
			17.6	-136.219	-3.8642	148.025	269.259	397.753	542.859	697.913
			17.62	-135.968	-3.61728	148	269.605	397.556	543.393	697.972
			17.64	-136.052	-3.85185	148	269.531	397.951	544.459	697.894
			17.66	-136.156	-3.66667	147.728	269.531	398.494	544.637	698.18
			17.68	-136.156	-3.65432	147.975	269.531	398.741	544.696	698.546
			17.7	-135.466	-3.65432	148.049	269.531	398.346	544.578	698.142
			17.72	-135.822	-3.79012	148.049	269.062	398	544.4	698.077
			17.74	-136.198	-3.79012	147.975	269.136	397.778	544.281	698.428
			17.76	-136.449	-3.90123	148.42	269.407	397.852	544.4	698.209
			17.78	-137.056	-3.90123	148.42	269.926	398.321	544.815	698.028
			17.8	-137.056	-4.02469	148.42	269.901	397.877	544.933	697.927
			17.82	-137.495	-4.04938	148.42	269.901	398.321	546.119	697.803
			17.84	-137.369	-3.92593	147.778	270.173	398.444	546.593	697.846
			17.86	-137.85	-3.98765	147.728	270.173	398.469	546.593	697.645
			17.88	-138.101	-3.98765	147.753	270.173	399.333	546.593	698.258
			17.9	-138.101	-4.08642	147.901	270.173	399.753	546.474	698.351
			17.92	-138.122	-4.04938	147.901	270.395	399.827	546.593	698.179
			17.94	-138.101	-4.32099	147.728	270.247	399.827	546	698.491
			17.96	-138.206	-4.49383	147.827	270.617	399.753	545.704	698.699
			17.98	-138.227	-4.44444	147.704	270.765	399.802	546.178	698.6
			18	-138.227	-4.55556	147.852	270.617	400.074	545.881	698.462
			18.02	-138.498	-4.80247	148.074	270.716	400.074	545.526	698.015
			18.04	-138.498	-4.8642	148.173	270.716	400.198	545.644	697.948
			18.06	-138.498	-4.58025	148.37	270.346	400.568	545.644	698.095
			18.08	-138.624	-4.53086	148.716	270.346	400.346	545.881	697.898
			18.1	-138.624	-4.69136	148.691	270.346	400.84	546.119	697.812
			18.12	-138.603	-4.69136	148.691	270.889	401.185	546.119	697.709
			18.14	-138.687	-4.97531	148.691	271.284	401.21	546.178	697.765
			18.16	-138.833	-5.18519	148.691	270.914	401.679	546.178	698.104
			18.18	-138.958	-4.91358	148.691	270.889	402.519	546.059	697.835
			18.2	-138.875	-4.71605	148.938	270.346	402.988	546.474	698.011
			18.22	-138.875	-4.75309	148.938	270.543	403.086	546.178	698.564
			18.24	-139.042	-4.93827	148.889	270.691	402.691	546.356	699.253
			18.26	-139.23	-5.09877	148.889	270.691	402.889	546.356	699.28
			18.28	-139.46	-5.23457	148.889	270.37	403.062	546.356	699.127
			18.3	-139.46	-5.19753	149.235	270.123	403.654	546.711	699.456
			18.32	-139.46	-5.19753	149.012	270.593	403.21	547.007	699.269
			18.34	-139.335	-5.17284	148.84	270.889	402.765	547.896	699.34
			18.36	-139.419	-5.28395	148.543	270.765	402.84	548.074	699.582
			18.38	-139.586	-5.55556	148.568	270.741	402.914	548.074	699.81
			18.4	-139.586	-5.69136	148.914	271.16	403.63	548.489	699.992
			18.42	-139.795	-6.01235	149.086	271.16	403.333	548.43	699.653
			18.44	-139.481	-6.01235	149.358	271.012	403.16	547.956	699.86
			18.46	-139.314	-6.01235	149.358	271.086	402.963	548.015	700.243
			18.48	-139.314	-6.01235	149.457	270.988	403.457	548.015	699.912
			18.5	-139.251	-6.16049	149.333	270.988	404.123	547.244	699.625
			18.52	-139.293	-6.62963	149.062	271.481	404.494	547.244	699.6
			18.54	-139.293	-6.39506	149.111	271.901	404.494	547.659	700.201
			18.56	-139.293	-6.39506	149.111	271.778	404.37	547.304	699.877
			18.58	-139.209	-6.25926	149.086	271.753	405.432	547.363	699.716
			18.6	-138.708	-6.25926	148.568	271.753	405.58	547.363	700.015
			18.62	-138.917	-6.07407	148.568	271.679	405.58	547.363	700.153
			18.64	-139.105	-6.04938	148.568	272.222	405.58	547.778	700.036
			18.66	-138.77	-6.04938	148.667	272.222	405.654	547.956	699.962
			18.68	-139.084	-6.06173	148.593	272.222	406.222	547.956	700.482
			18.7	-139.084	-6.01235	148.716	272.568	406.79	547.659	700.685
			18.72	-139.042	-6.19753	148.444	272.568	406.716	547.541	701.138
			18.74	-139.189	-6.19753	148.79	272.099	406.247	547.719	701.168
			18.76	-139.23	-6.19753	148.79	271.481	405.827	547.541	701.204
			18.78	-139.126	-6.19753	148.79	271.481	405.58	547.067	701.517
			18.8	-138.896	-5.97531	148.84	271.481	405.358	547.007	701.982
			18.82	-138.164	-6.02469	148.889	271.481	405.58	547.719	701.434
			18.84	-138.164	-6.32099	148.988	271.679	405.309	548.133	701.797
			18.86	-138.164	-6.7037	148.988	271.63	404.642	548.074	701.578
			18.88	-138.206	-6.61728	149.16	271.901	405.284	548.074	701.541
			18.9	-137.934	-6.06173	148.79	272.025	405.778	547.481	701.54
			18.92	-137.934	-6.06173	148.667	271.852	405.778	547.185	701.41
			18.94	-137.934	-6.06173	148.84	271.852	404.963	547.304	701.835
			18.96	-137.913	-6.07407	148.84	271.432	404.864	547.067	701.51
			18.98	-138.143	-6.12346	148.815	271.432	405.284	546.889	701.189
			19	-138.164	-5.95062	148.469	271.432	405.259	547.126	701.026
			19.02	-138.164	-5.95062	148.84	271.432	405.309	547.541	700.68
			19.04	-138.164	-5.83951	148.938	271.753	404.617	547.481	700.694
			19.06	-138.164	-5.97531	148.716	271.753	404.617	547.659	701.217
			19.08	-138.101	-5.97531	148.716	271.753	404.667	548.015	701.214
			19.1	-138.331	-5.82716	148.914	271.852	404.667	548.015	701.701
			19.12	-138.478	-5.81481	149.506	271.852	404.37	547.541	701.644
			19.14	-138.478	-5.7284	149.531	271.852	404.568	547.541	701.258
			19.16	-138.666	-5.77778	149.58	271.852	404.519	548.252	700.935
			19.18	-138.519	-5.66667	149.309	271.259	404	548.252	700.979
			19.2	-138.54	-5.66667	148.519	270.963	403.333	548.844	701.212
			19.22	-138.582	-5.66667	148.025	270.988	402.864	548.133	701.128
			19.24	-138.833	-5.95062	148.099	270.716	402.691	547.6	701.292
			19.26	-138.833	-5.7284	148.272	270.691	402.296	546.533	701.274
			19.28	-138.833	-5.91358	148.321	270.691	401.753	546.533	701.12
			19.3	-138.833	-5.96296	148.123	270.79	401.778	547.185	701.18
			19.32	-139.147	-5.96296	148.049	270.79	401.852	547.185	701.074
			19.34	-139.147	-5.96296	148.049	270.765	402.049	547.185	700.255
			19.36	-139.147	-5.53086	148.049	270.543	402.049	547.185	700.464
			19.38	-139.147	-5.23457	147.556	270.346	401.975	547.067	700.367
			19.4	-139.147	-4.97531	147.556	269.827	401.778	546.77	700.126
			19.42	-139.147	-4.97531	147.654	269.827	401.802	546.889	700.02
			19.44	-139.147	-4.97531	147.827	270.049	401.432	545.941	699.855
			19.46	-139.251	-5.09877	147.778	269.679	401.309	545.467	699.531
			19.48	-139.23	-5.22222	148.247	269.605	400.765	545.822	699.254
			19.5	-139.23	-5.19753	148.173	269.975	400	546.059	699.354
			19.52	-139.189	-5.19753	148.198	270.247	399.58	545.941	698.55
			19.54	-139.168	-5.23457	148.296	270.025	399.778	545.763	698.423
			19.56	-139.439	-5.08642	148.494	270.025	399.778	545.763	698.576
			19.58	-139.439	-5.04938	148.395	269.556	398.864	546.593	698.983
			19.6	-139.439	-5.09877	148.444	269.284	399.259	546.119	699.063
			19.62	-139.293	-5.09877	148.296	269.284	399.309	546.178	699.088
			19.64	-139.293	-5.01235	148.123	269.185	399.531	546.415	699.463
			19.66	-139.293	-4.88889	148	269.852	399.605	545.822	699.451
			19.68	-139.293	-5.20988	147.753	269.852	399.21	545.822	698.971
			19.7	-139.293	-5.11111	147.407	269.852	399.012	545.289	699.11
			19.72	-139.293	-4.79012	147.309	269.852	398.296	545.467	698.768
			19.74	-139.314	-4.79012	147.679	269.309	397.951	546.178	698.435
			19.76	-139.189	-4.79012	148.049	269.383	397.926	545.941	698.51
			19.78	-139.189	-4.85185	148.049	269.383	397.728	546	698.559
			19.8	-139.314	-5.16049	148.049	269.407	396.741	546	699.028
			19.82	-139.398	-5.20988	147.802	269.457	396.79	545.881	698.209
			19.84	-139.398	-5.20988	147.802	269.309	396.691	546.356	697.433
			19.86	-139.398	-5.2716	147.802	269.185	396.765	546.178	697.225
			19.88	-139.481	-5.14815	147.802	269.605	396.568	546.652	697.547
			19.9	-139.481	-5.01235	147.926	269.605	396.395	546.652	697.778
			19.92	-139.481	-5.06173	147.802	269.704	396.025	546.593	697.2
			19.94	-139.481	-5.06173	147.951	269.235	396.025	546.356	696.737
			19.96	-139.669	-5.08642	148.049	269.136	396.321	545.407	696.774
			19.98	-139.753	-5.08642	148.37	269.235	396.123	545.23	696.786
			20	-139.753	-5.08642	148.346	269.407	395.802	545.941	696.495
			20.02	-139.753	-5.22222	148	269.086	395.086	545.407	696.395
			20.04	-139.753	-5.22222	147.926	269.086	395.086	545.17	695.939
			20.06	-140.067	-5.07407	147.654	269.259	395.235	544.874	696.098
			20.08	-140.234	-5	148.346	269.358	395.086	544.815	695.471
			20.1	-140.234	-4.92593	148.247	269.704	394.691	544.815	695.648
			20.12	-140.297	-4.92593	148.691	269.704	394.025	545.111	695.434
			20.14	-140.339	-4.8642	148.494	269.21	393.704	545.467	696.42
			20.16	-140.297	-5.09877	148.716	268.79	393.704	545.052	696.441
			20.18	-140.297	-5.09877	148.79	269.086	393.704	545.052	695.811
			20.2	-140.318	-5.20988	148.988	269.284	392.667	544.993	695.682
			20.22	-140.82	-5.06173	149.037	269.284	392.099	545.052	695.682
			20.24	-140.631	-5.38272	149.654	269.284	392.444	545.052	695.655
			20.26	-140.631	-5.46914	149.654	269.728	392.642	544.519	695.04
			20.28	-140.966	-5.45679	149.679	269.951	392.568	545.17	695.578
			20.3	-141.008	-5.23457	149.951	269.951	392.272	545.17	695.903
			20.32	-141.008	-5.11111	150.667	270.074	391.901	544.756	695.454
			20.34	-141.05	-4.82716	150.667	270.395	392.123	544.756	695.399
			20.36	-141.05	-4.67901	150.494	270.617	392.123	544.519	695.641
			20.38	-141.07	-4.55556	150.494	270.667	392.296	544.519	695.68
			20.4	-141.175	-4.55556	150.494	270.864	392.272	544.519	696.019
			20.42	-141.405	-4.66667	150.444	270.963	391.753	544.637	696.068
			20.44	-142.137	-4.58025	150.691	270.963	391.605	544.044	696.605
			20.46	-142.137	-4.58025	150.593	271.111	391.531	543.156	697.075
			20.48	-142.032	-4.58025	150.963	271.235	391.728	543.156	696.953
			20.5	-142.158	-4.54321	150.889	271.111	391.086	543.63	696.982
			20.52	-142.639	-4.93827	150.889	271.037	390.593	543.63	696.801
			20.54	-142.367	-4.71605	150.642	271.481	391.062	543.63	697.015
			20.56	-142.221	-4.71605	150.519	272.123	391.062	543.393	697.157
			20.58	-142.367	-4.62963	150.519	271.778	390.889	543.867	697.613
			20.6	-142.576	-4.7284	150.716	272.123	390.963	543.867	697.39
			20.62	-142.576	-4.7284	150.667	272.272	391.358	543.57	697.682
			20.64	-142.576	-4.62963	150.617	272.593	391.679	543.156	697.672
			20.66	-142.576	-4.74074	150.519	272.346	392.099	542.978	697.952
			20.68	-142.576	-4.67901	150.444	272.519	392.148	542.8	698.222
			20.7	-142.639	-4.46914	150.667	272.889	392.667	542.741	698.979
			20.72	-142.471	-4.37037	150.914	273.728	392.864	543.156	698.857
			20.74	-142.43	-4.37037	151.111	274.247	394	543.096	699.224
			20.76	-142.409	-4.33333	151.728	274.469	394.099	543.096	698.954
			20.78	-142.409	-4.02469	151.926	274.543	393.654	543.037	699.343
			20.8	-142.639	-4.07407	152.123	274.716	393.654	543.096	699.602
			20.82	-142.639	-3.7037	152.222	274.716	393.704	542.563	699.562
			20.84	-142.639	-3.44444	152.395	274.988	393.951	542.563	699.332
			20.86	-142.241	-3.1358	152.519	274.741	394.42	542.859	699.599
			20.88	-142.241	-3.07407	152.346	275.037	394.741	542.859	699.823
			20.9	-142.2	-3.07407	151.975	275.506	394.741	542.859	699.518
			20.92	-142.2	-3.07407	152.198	275.407	394.123	542.148	699.162
			20.94	-142.43	-3.07407	152.198	275.407	393.679	542.563	699.701
			20.96	-142.43	-2.81481	152.198	275.407	393.877	542.741	699.462
			20.98	-142.304	-3.06173	152.198	275.407	393.877	542.8	699.491
			21	-142.304	-3.30864	152.691	275.333	393.877	542.8	699.36
			21.02	-142.221	-3.5679	153.185	275.58	393.605	542.859	699.188
			21.04	-142.221	-3.53086	153.333	275.753	393.654	543.096	698.98
			21.06	-142.053	-3.4321	153.383	275.531	393.556	542.622	698.981
			21.08	-142.074	-3.4321	153.407	275.531	393.556	542.741	698.909
			21.1	-142.095	-3.4321	152.938	275.531	393.556	542.385	699.038
			21.12	-142.095	-3.48148	152.938	275.235	393.457	542.148	699.15
			21.14	-141.802	-3.2963	152.815	275.284	393.827	542.148	699.618
			21.16	-141.823	-3.2963	153.358	275.407	393.556	542.741	699.215
			21.18	-141.823	-3.45679	153.679	275.407	393.556	542.563	699.302
			21.2	-141.823	-3.49383	153.679	275.407	393.556	541.911	698.675
			21.22	-141.823	-3.23457	153.63	275.901	392.864	541.911	699.057
			21.24	-141.97	-3.07407	153.877	275.901	392.79	541.911	699.15
			21.26	-141.97	-2.91358	154.247	275.901	392.741	541.615	699.306
			21.28	-141.97	-2.88889	154.617	275.235	392.543	541.733	699.048
			21.3	-141.97	-2.85185	154.617	275.235	392.617	541.733	698.97
			21.32	-141.97	-3	154.617	275.235	392.593	541.733	698.558
			21.34	-141.97	-3.32099	154.568	275.728	392.765	541.97	699.084
			21.36	-141.97	-2.98765	154.247	276	392.963	541.496	698.842
			21.38	-142.179	-2.87654	154.025	275.531	393.16	541.852	698.825
			21.4	-142.179	-2.75309	154.025	275.531	393.309	541.793	698.599
			21.42	-142.053	-2.96296	154.074	275.457	393.309	542.385	698.992
			21.44	-142.053	-3.12346	154.494	275.407	392.79	542.089	699.399
			21.46	-141.991	-3.12346	154.568	275.358	392.79	541.852	699.392
			21.48	-141.991	-2.93827	154.568	275.333	392.716	542.207	698.991
			21.5	-141.991	-3.06173	154.568	274.914	392.716	542.267	698.976
			21.52	-141.991	-3.18519	154.444	274.914	392.988	542.504	698.766
			21.54	-141.97	-3.18519	154.222	274.889	393.037	542.385	698.937
			21.56	-141.949	-3.03704	154.346	274.988	393.037	542.326	698.46
			21.58	-141.823	-2.77778	154.543	274.79	392.741	542.444	698.539
			21.6	-141.886	-2.77778	154.469	274.296	392.617	542.444	698.976
			21.62	-141.886	-2.77778	154.519	274.123	392.469	541.733	699.492
			21.64	-141.886	-2.77778	154.519	274.025	392.469	541.674	699.543
			21.66	-141.886	-2.48148	154.469	274.173	392.691	541.97	699.398
			21.68	-141.886	-2.62963	154.469	274	392.667	541.97	699.004
			21.7	-141.886	-2.7037	153.778	273.457	393.037	541.97	699.325
			21.72	-141.886	-2.77778	153.852	273.309	393.407	542.03	699.21
			21.74	-141.886	-2.5679	153.506	273.309	393.407	541.733	698.938
			21.76	-141.761	-2.58025	153.58	273.457	393.309	541.378	698.587
			21.78	-141.802	-2.58025	153.432	273.827	393.432	541.733	698.945
			21.8	-141.802	-2.58025	153.457	273.284	393.654	541.378	699.366
			21.82	-141.781	-2.45679	153.259	273.309	394.296	541.437	699.986
			21.84	-141.781	-2.44444	153.728	273.309	394.296	541.437	699.91
			21.86	-141.97	-2.1358	153.111	273.407	393.951	542.148	699.944
			21.88	-141.781	-2.1358	153.58	272.42	393.753	542.148	699.85
			21.9	-141.719	-2.14815	153.506	272.198	393.259	541.674	700.018
			21.92	-141.823	-2.37037	153.235	272.198	393.284	541.97	699.805
			21.94	-141.74	-2.4321	152.296	271.877	393.086	541.97	699.934
			21.96	-141.74	-2.71605	152.716	271.802	392.864	542.267	699.746
			21.98	-141.74	-2.82716	152.642	271.556	392.864	542.267	699.805
			22	-141.635	-2.64198	153.111	271.309	392.741	542.267	699.63
			22.02	-141.635	-2.64198	153.111	271.111	392.889	542.385	699.086
			22.04	-141.593	-2.81481	153.16	271.012	393.309	542.207	698.92
			22.06	-141.593	-2.90123	152.889	271.012	393.037	542.681	698.6
			22.08	-141.593	-2.90123	153.16	270.667	393.037	542.741	699.285
			22.1	-141.698	-2.90123	153.136	270.444	392.84	542.741	699.894
			22.12	-141.53	-2.7284	153.358	270.272	392.84	542.563	700.352
			22.14	-141.259	-2.88889	153.407	270.222	392.84	542.681	700.815
			22.16	-141.405	-2.88889	153.481	269.877	392.568	542.681	700.621
			22.18	-141.551	-2.88889	153.383	269.235	392.79	542.681	700.403
			22.2	-141.405	-3.01235	153.481	269.235	392.79	542.267	700.806
			22.22	-141.405	-3.01235	153.531	268.889	392.543	542.504	700.582
			22.24	-141.217	-3.18519	153.753	268.691	392.247	542.681	700.223
			22.26	-141.091	-3.24691	153.432	268.519	391.877	542.681	700.004
			22.28	-141.091	-3.24691	153.728	268.37	391.605	542.978	699.991
			22.3	-141.091	-3.16049	153.926	268.272	391.556	543.156	700.344
			22.32	-141.07	-3.37037	154.198	267.901	391.185	542.859	700.069
			22.34	-141.238	-3.35802	153.753	267.136	391.481	542.978	700.548
			22.36	-141.28	-3.46914	153.111	266.617	390.247	542.978	700.428
			22.38	-141.3	-3.38272	152.494	266.42	390.123	542.978	700.368
			22.4	-141.05	-3.51852	152.074	266.395	390.198	542.326	700.322
			22.42	-140.506	-3.60494	152.148	266.148	390.198	542.622	700.217
			22.44	-140.506	-3.97531	152.049	266.247	390.123	542.622	700.112
			22.46	-140.506	-4.23457	151.877	266.049	390.568	543.037	700.151
			22.48	-140.903	-4.54321	151.951	266.123	390.37	542.741	699.905
			22.5	-140.903	-4.82716	152.123	266	390.247	543.689	700.322
			22.52	-140.945	-4.69136	152.642	265.877	390.247	543.511	700.418
			22.54	-140.778	-4.69136	152.642	266.099	390.222	543.867	700.778
			22.56	-140.924	-4.69136	152.79	266.099	391.111	543.511	700.54
			22.58	-140.903	-4.95062	152.79	266.296	390.79	543.333	700.339
			22.6	-141.029	-5.1358	152.79	266.42	390.79	543.393	700.436
			22.62	-141.029	-4.87654	152.568	266.568	390.79	543.867	700.884
			22.64	-141.112	-4.82716	152.37	266.494	391.111	544.281	701.774
			22.66	-141.112	-4.8642	152.123	266.321	391.037	543.807	701.761
			22.68	-141.28	-4.96296	152.074	266.568	391.926	544.163	701.36
			22.7	-141.28	-4.88889	152.642	266.642	391.926	544.044	700.814
			22.72	-141.28	-4.74074	152.938	266.642	392.543	544.222	700.583
			22.74	-141.259	-4.85185	152.938	266.691	392.617	545.111	700.627
			22.76	-141.321	-5.03704	153.16	266.914	392.642	545.111	700.554
			22.78	-141.321	-4.96296	152.741	266.79	392.963	544.519	700.879
			22.8	-141.321	-4.71605	152.222	266.938	393.235	544.519	701.044
			22.82	-141.321	-4.71605	152.37	266.938	393.481	544.519	701.075
			22.84	-141.259	-4.88889	152.494	266.444	394.148	544.756	700.939
			22.86	-141.259	-5.01235	152.247	266.444	394.025	545.111	700.953
			22.88	-141.008	-5.25926	151.901	266.444	393.778	545.111	700.949
			22.9	-140.966	-5.40741	151.63	266.444	393.778	545.17	700.836
			22.92	-140.966	-5.41975	151.877	266.864	393.901	545.17	701.075
			22.94	-140.966	-5.40741	151.926	267.531	394.222	545.467	701.3
			22.96	-140.945	-5.2716	152.198	267.037	394.42	545.23	701.267
			22.98	-140.945	-5.53086	152.222	266.84	394.37	545.348	701.385
			23	-140.945	-5.48148	152.123	266.864	394.173	545.644	701.409
			23.02	-140.945	-5.2716	152.296	267.383	393.778	545.644	701.369
			23.04	-141.07	-5.2716	152.247	267.704	394.148	545.052	701.09
			23.06	-141.07	-5.17284	152	267.901	394.593	545.052	700.782
			23.08	-140.715	-5.17284	152.395	268.148	395.062	544.815	700.721
			23.1	-140.715	-5.35802	152.741	268.395	395.086	544.756	700.771
			23.12	-140.443	-5.17284	153.185	268.741	395.086	544.341	700.233
			23.14	-140.443	-5.18519	153.235	269.16	394.938	544.696	700.282
			23.16	-140.192	-4.7284	153.235	269.259	394.79	544.696	700.068
			23.18	-140.213	-4.87654	152.988	269.21	394.84	544.696	700.463
			23.2	-140.276	-5.03704	152.963	269.284	395.037	544.578	700.266
			23.22	-140.255	-4.98765	152.889	269.383	395.333	544.993	700.004
			23.24	-140.129	-4.98765	152.988	269.383	396.099	545.17	699.559
			23.26	-140.067	-4.8642	152.988	269.605	396.346	545.052	699.402
			23.28	-140.046	-4.80247	152.938	269.506	396.173	544.815	699.617
			23.3	-140.046	-4.80247	153.086	269.605	396.074	545.111	699.784
			23.32	-139.941	-4.7284	153.16	270.099	395.827	545.111	699.568
			23.34	-139.941	-4.64198	153.284	270.123	395.358	545.704	699.326
			23.36	-139.732	-4.85185	153.185	270.123	396.296	545.704	698.588
			23.38	-139.858	-4.7284	153.309	269.975	396.568	545.704	698.302
			23.4	-139.732	-4.62963	153.284	269.605	396.593	545.348	698.13
			23.42	-139.628	-4.45679	153.185	269.556	396.469	545.348	698.773
			23.44	-139.711	-4.60494	153.506	269.333	395.802	545.289	698.759
			23.46	-139.46	-4.61728	153.259	269.605	395.802	545.585	698.535
			23.48	-139.335	-4.76543	153.259	269.63	396.222	544.933	698.299
			23.5	-139.356	-4.58025	152.79	269.654	396.37	545.348	698.309
			23.52	-139.356	-4.35802	152.79	269.704	396.988	545.763	698.672
			23.54	-139.356	-4.20988	152.79	270.247	396.864	545.822	698.717
			23.56	-139.439	-4.23457	152.914	270.173	397.16	545.822	698.444
			23.58	-139.439	-4.23457	152.914	270.074	397.16	545.526	697.557
			23.6	-139.439	-4.03704	152.963	269.926	397.16	545.585	697.508
			23.62	-139.335	-4.22222	152.864	270.173	397.284	545.585	697.495
			23.64	-139.335	-4.11111	153.333	270.173	396.988	545.467	698.239
			23.66	-139.377	-4.11111	153.284	270.519	396.691	545.822	698.473
			23.68	-139.377	-3.97531	153.457	270.519	397.037	545.467	698.837
			23.7	-139.251	-3.77778	153.333	270.84	397.63	545.644	698.336
			23.72	-139.251	-3.53086	153.111	270.84	397.654	545.763	698.169
			23.74	-139.419	-3.71605	152.79	270.889	397.654	545.526	697.99
			23.76	-139.69	-3.71605	152.741	271.383	397.654	545.526	698.04
			23.78	-139.816	-3.83951	152.667	271.284	397.63	545.526	697.994
			23.8	-139.816	-3.83951	152.815	271.506	397.679	546.533	697.927
			23.82	-139.649	-3.83951	152.815	271.704	397.679	546.474	698.09
			23.84	-139.649	-3.74074	152.741	271.704	397.309	546.474	698.517
			23.86	-139.732	-3.64198	152.84	271.63	396.79	546.178	698.899
			23.88	-139.858	-3.67901	153.284	271.58	397.111	546.652	698.324
			23.9	-139.732	-3.53086	153.309	271.58	397.531	546.296	698.008
			23.92	-139.732	-3.67901	153.111	271.852	397.531	546.119	697.595
			23.94	-139.753	-3.49383	152.716	271.852	397.383	546.119	697.953
			23.96	-139.607	-3.64198	152.716	271.679	396.938	546	698.264
			23.98	-139.46	-3.69136	152.79	271.679	397.111	546.593	698.984
			24	-139.314	-3.90123	152.765	272.049	397.309	546.593	698.938
			24.02	-139.502	-4.07407	152.741	272.173	397.63	546.593	698.826
			24.04	-140.046	-4	152.469	272.173	398.148	546.237	698.295
			24.06	-140.046	-4	152.741	272.025	398.049	546.237	698.175
			24.08	-140.046	-3.96296	152.741	271.926	397.432	546.237	698.163
			24.1	-140.046	-3.96296	152.494	272.198	397.086	546.356	698.455
			24.12	-139.983	-3.96296	152.593	272.296	396.889	545.467	698.737
			24.14	-139.983	-4.09877	152.519	272.321	397.037	545.467	698.708
			24.16	-139.92	-4	152.247	272.123	397.802	545.111	698.576
			24.18	-139.92	-3.82716	152.099	272.123	396.914	545.052	698.603
			24.2	-139.941	-3.59259	152.099	272.346	396.741	545.407	698.987
			24.22	-139.941	-3.59259	152.099	272.37	396.84	545.289	699.022
			24.24	-139.941	-3.90123	151.827	272.765	397.383	545.111	698.847
			24.26	-139.941	-3.75309	151.58	272.593	397.358	544.696	698.244
			24.28	-139.941	-3.46914	151.58	272.84	397.802	545.467	698.031
			24.3	-139.753	-3.39506	151.407	272.889	397.358	545.17	698.086
			24.32	-139.753	-3.34568	150.914	272.864	397.457	545.17	698.654
			24.34	-139.753	-3.17284	150.617	273.136	396.84	544.993	699.052
			24.36	-139.774	-3	151.383	273.012	397.16	544.459	699.435
			24.38	-140.046	-3	151.111	272.716	397.037	544.459	698.993
			24.4	-140.046	-3.07407	151.259	272.889	397.012	544.459	699.069
			24.42	-140.046	-3.32099	151.383	273.16	396.938	544.696	698.942
			24.44	-140.046	-3.04938	151.235	273.16	396.691	544.874	699.321
			24.46	-139.899	-3.07407	151.111	273.16	396.025	544.637	699.23
			24.48	-139.774	-2.85185	151.111	273.383	396.395	544.637	698.86
			24.5	-140.025	-2.85185	151.259	273.383	396.667	544.637	698.932
			24.52	-140.067	-2.74074	151.16	273.432	396.938	544.459	698.884
			24.54	-140.067	-2.71605	150.938	273.21	397.16	544.459	699.324
			24.56	-140.067	-2.7284	151.16	272.741	396.84	544.222	699.29
			24.58	-140.088	-2.69136	150.889	272.741	396.815	543.807	699.35
			24.6	-140.025	-2.76543	151.086	272.741	397.111	543.807	699.281
			24.62	-140.025	-2.85185	151.136	272.765	397.111	543.511	699.4
			24.64	-140.025	-2.98765	151.136	272.296	397.086	543.63	699.398
			24.66	-140.025	-2.8642	151.358	272.025	397.111	543.63	699.307
			24.68	-140.025	-3	151.457	271.827	396.691	543.689	699.128
			24.7	-140.443	-3	150.988	271.827	396.543	543.689	699.552
			24.72	-140.443	-2.8642	150.642	271.728	396.519	543.452	699.531
			24.74	-140.548	-2.74074	150.198	271.383	396.716	543.333	699.511
			24.76	-140.548	-2.74074	150.148	271.16	396.79	542.741	699.49
			24.78	-140.82	-3.12346	150.222	271.506	397.012	542.978	699.47
			24.8	-140.82	-3.12346	150.148	272	397.012	542.978	699.449
			24.82	-140.882	-3.17284	150.42	272.272	396.963	543.63	699.429
			24.84	-140.903	-3.02469	150.395	272.321	396.716	543.511	699.408
			24.86	-141.029	-2.85185	150.667	272.444	396.049	543.57	699.388
			24.88	-141.091	-2.7284	151.136	272.272	396.222	543.748	699.367
			24.9	-141.112	-3.01235	151.309	272.346	396.321	543.333	699.347
			24.92	-141.112	-2.92593	151.309	272.568	396.296	543.037	699.326
			24.94	-141.217	-2.98765	151.284	272.074	396.173	543.156	699.306
			24.96	-141.217	-3.07407	151.086	271.877	396.617	542.504	699.286
			24.98	-141.426	-3	151.086	271.926	396	542.8	699.265
			25	-141.426	-3.18519	151.086	272.593	395.877	543.096	699.245

## Sheet: Fig. 2f
				d-spacing (Å)
			Time (day)	Water	0.01 M HCl	1M H2SO4
			0	10.4	10.4	10.4
			2	10.9	11.3	11.3
			60	11.2	12.1	11.3

## Sheet: Fig. 2g
			Membranes	Swelling percentage (%)
			GO	86
			MXene	56
			MXene-EDTA	24
			MXene@PSS	18
			TU-GOF	18.9
			MPD-GOF	19.6
			GO-EDA	17.9
			GO-PPD	12.1
			GO-PDA	6.7
			GO-TBO	8
			MoS2-ethanol	11
			MoS2-amide	7
			MoS2-Acet	7.5
			MoS2-PDDA	4.8

## Sheet: Fig. 3a
			Pure MoS2		21.7 wt.% PDDA		16.7 wt.% PDDA		12.0 wt.% PDDA
			Binding energy (eV)	Intensity (a.u.)	Binding energy (eV)	Intensity (a.u.)	Binding energy (eV)	Intensity (a.u.)	Binding energy (eV)	Intensity (a.u.)
			404.93	18384.5	428.098	7964.78	428.098	11467.6	428.166	15310.5
			404.83	18372	427.998	8053.89	427.998	11485	428.066	15385.5
			404.73	18408.3	427.898	7935.3	427.898	11578.2	427.966	15183.8
			404.63	18481.6	427.798	8041.16	427.798	11527.2	427.866	15248.8
			404.53	18412.7	427.698	7960.76	427.698	11548.7	427.766	15228.1
			404.43	18404.6	427.598	7993.59	427.598	11446.8	427.666	15266.2
			404.33	18448.4	427.498	7876.34	427.498	11511.2	427.566	15199.9
			404.23	18301.2	427.398	7962.1	427.398	11538.6	427.466	15420.3
			404.13	18305.6	427.298	7972.82	427.298	11547.3	427.366	15458.5
			404.03	18276.8	427.198	8094.76	427.198	11622.4	427.266	15329.9
			403.93	18347	427.098	8045.85	427.098	11537.3	427.166	15241.5
			403.83	18469.7	426.998	7992.25	426.998	11487	427.066	15282.3
			403.73	18462.2	426.898	7966.12	426.898	11553.4	426.966	15246.8
			403.63	18402.7	426.798	8073.99	426.798	11423.4	426.866	15283
			403.53	18333.8	426.698	8034.46	426.698	11438.8	426.766	15171.8
			403.43	18407.7	426.598	7954.73	426.598	11503.1	426.666	15159
			403.33	18389.5	426.498	8005.65	426.498	11576.1	426.566	15353.3
			403.23	18351.3	426.398	8006.32	426.398	11669.9	426.466	15340.6
			403.13	18496.7	426.298	8049.87	426.298	11513.2	426.366	15318.5
			403.03	18457.2	426.198	7986.89	426.198	11434.8	426.266	15227.4
			402.93	18356.3	426.098	7858.92	426.098	11408.6	426.166	15152.3
			402.83	18459.1	425.998	7774.5	425.998	11542.6	426.066	15094.7
			402.73	18564.3	425.898	7918.55	425.898	11613.7	425.966	15228.7
			402.63	18604.4	425.798	8037.81	425.798	11452.2	425.866	15362.7
			402.53	18638.2	425.698	8116.2	425.698	11533.9	425.766	15345.3
			402.43	18726.5	425.598	7903.14	425.598	11515.2	425.666	15283.7
			402.33	18861.2	425.498	8112.85	425.498	11498.4	425.566	15317.8
			402.23	18943.3	425.398	8026.42	425.398	11432.8	425.466	15278.3
			402.13	18910.1	425.298	7913.86	425.298	11515.2	425.366	15360.7
			402.03	18852.5	425.198	7921.9	425.198	11605.6	425.266	15378.8
			401.93	18945.8	425.098	7991.58	425.098	11623.7	425.166	15194.6
			401.83	19162.5	424.998	7981.53	424.998	11577.5	425.066	15248.2
			401.73	19068.5	424.898	7868.3	424.898	11448.8	424.966	15189.9
			401.63	18958.3	424.798	8056.57	424.798	11437.5	424.866	15197.9
			401.53	19093.6	424.698	7930.61	424.698	11508.5	424.766	15236.8
			401.43	18949.5	424.598	7948.7	424.598	11600.3	424.666	15256.9
			401.33	19097.4	424.498	7978.18	424.498	11673.3	424.566	15242.8
			401.23	18898.2	424.398	7980.86	424.398	11552.7	424.466	15244.1
			401.13	19059.2	424.298	7939.99	424.298	11520.5	424.366	15230.1
			401.03	18959.6	424.198	8101.46	424.198	11672	424.266	15283
			400.93	19054.1	424.098	8041.16	424.098	11489.7	424.166	15311.8
			400.83	19037.9	423.998	7984.88	423.998	11724.9	424.066	15210.6
			400.73	19045.4	423.898	8047.86	423.898	11609	423.966	15232.1
			400.63	19183.8	423.798	8031.11	423.798	11598.3	423.866	15188.5
			400.53	19120.5	423.698	7978.18	423.698	11474.3	423.766	15307.8
			400.43	19297.2	423.598	8162.43	423.598	11399.9	423.666	15351.3
			400.33	19359.2	423.498	8082.7	423.498	11621.7	423.566	15342.6
			400.23	19357.3	423.398	7997.61	423.398	11637.1	423.466	15194.6
			400.13	19309.1	423.298	7990.91	423.298	11575.5	423.366	15314.5
			400.03	19575.9	423.198	7957.41	423.198	11464.9	423.266	15260.2
			399.93	19649.8	423.098	7998.28	423.098	11445.5	423.166	15290.4
			399.83	19681.2	422.998	8140.99	422.998	11611.7	423.066	15333.2
			399.73	19773.2	422.898	8093.42	422.898	11544	422.966	15290.4
			399.63	19669.3	422.798	8161.76	422.798	11532.6	422.866	15370.8
			399.53	19795.8	422.698	8037.14	422.698	11549.3	422.766	15373.4
			399.43	19874.1	422.598	8053.89	422.598	11612.3	422.666	15435.1
			399.33	19985.6	422.498	7989.57	422.498	11517.9	422.566	15279.6
			399.23	20135.3	422.398	7994.93	422.398	11594.2	422.466	15308.5
			399.13	20119.6	422.298	7949.37	422.298	11629.7	422.366	15291
			399.03	20168.5	422.198	7992.92	422.198	11521.9	422.266	15392.2
			398.93	20192.9	422.098	8147.69	422.098	11519.9	422.166	15429.7
			398.83	20145.3	421.998	8008.33	421.998	11697.4	422.066	15404.9
			398.73	20280	421.898	7934.63	421.898	11669.3	421.966	15256.9
			398.63	20231.8	421.798	8037.81	421.798	11720.9	421.866	15356.7
			398.53	20404.6	421.698	7944.68	421.698	11603.6	421.766	15364.7
			398.43	20447.9	421.598	8033.79	421.598	11641.1	421.666	15251.5
			398.33	20512.4	421.498	8053.89	421.498	11564.1	421.566	15293.7
			398.23	20488	421.398	8056.57	421.398	11560.1	421.466	15452.5
			398.13	20441	421.298	8037.14	421.298	11578.2	421.366	15285.7
			398.03	20469.8	421.198	8147.02	421.198	11566.1	421.266	15255.5
			397.93	20653.3	421.098	8065.95	421.098	11519.2	421.166	15406.9
			397.83	20636.4	420.998	8013.02	420.998	11594.2	421.066	15623.4
			397.73	20637	420.898	8006.32	420.898	11654.5	420.966	15473.9
			397.63	20560.6	420.798	8174.49	420.798	11741.6	420.866	15468.6
			397.53	20633.3	420.698	8100.12	420.698	11693.4	420.766	15476.6
			397.43	20835	420.598	8065.95	420.598	11657.9	420.666	15291.7
			397.33	20873.8	420.498	8092.08	420.498	11574.8	420.566	15250.8
			397.23	21135	420.398	8078.01	420.398	11561.4	420.466	15305.8
			397.13	21185.1	420.298	8039.15	420.298	11684	420.366	15388.9
			397.03	21187.6	420.198	8019.72	420.198	11579.5	420.266	15329.9
			396.93	21296	420.098	8055.23	420.098	11653.2	420.166	15560.4
			396.83	21397.5	419.998	7981.53	419.998	11687.4	420.066	15454.5
			396.73	21550.3	419.898	8129.6	419.898	11667.9	419.966	15415.7
			396.63	21924.9	419.798	8162.43	419.798	11696.1	419.866	15349.3
			396.53	22002.5	419.698	7987.56	419.698	11667.3	419.766	15301.1
			396.43	22286.9	419.598	8038.48	419.598	11518.5	419.666	15437.1
			396.33	22525.6	419.498	8134.29	419.498	11591.6	419.566	15374.8
			396.23	22873.2	419.398	8017.04	419.398	11664.6	419.466	15519.5
			396.13	23123.8	419.298	8108.83	419.298	11693.4	419.366	15428.4
			396.03	23318	419.198	7988.23	419.198	11734.3	419.266	15551.7
			395.93	23758.9	419.098	8153.05	419.098	11712.8	419.166	15421
			395.83	24083.4	418.998	8169.13	418.998	11773.8	419.066	15500.7
			395.73	24394.1	418.898	8152.38	418.898	11720.2	418.966	15390.9
			395.63	24726.1	418.798	8127.59	418.798	11716.8	418.866	15545
			395.53	25043	418.698	8172.48	418.698	11653.2	418.766	15427.7
			395.43	25262.9	418.598	8143	418.598	11478.3	418.666	15500.7
			395.33	25539.8	418.498	8126.25	418.498	11544	418.566	15502.1
			395.23	25846.7	418.398	8143	418.398	11578.2	418.466	15518.8
			395.13	26002	418.298	8145.01	418.298	11584.2	418.366	15560.4
			395.03	26070.3	418.198	8119.55	418.198	11748.3	418.266	15540.3
			394.93	26101	418.098	8230.1	418.098	11628.4	418.166	15470.6
			394.83	26179.9	417.998	8092.08	417.998	11669.9	418.066	15390.2
			394.73	26115.4	417.898	8071.98	417.898	11665.9	417.966	15617.3
			394.63	25855.5	417.798	8203.97	417.798	11795.2	417.866	15503.4
			394.53	25418.2	417.698	8150.37	417.698	11858.9	417.766	15494
			394.43	25189.6	417.598	8188.56	417.598	11766.4	417.666	15458.5
			394.33	24972.2	417.498	8091.41	417.498	11621	417.566	15520.8
			394.23	24508.7	417.398	8069.3	417.398	11768.4	417.466	15586.5
			394.13	23989.5	417.298	8169.8	417.298	11743.6	417.366	15511.5
			394.03	23537.8	417.198	8112.18	417.198	11804.6	417.266	15685
			393.93	23110.6	417.098	8193.92	417.098	11812	417.166	15628.7
			393.83	22554.4	416.998	8262.93	416.998	11753	417.066	15629.4
			393.73	21926.8	416.898	8302.46	416.898	11753.7	416.966	15636.8
			393.63	21664.3	416.798	8286.38	416.798	11884.3	416.866	15650.8
			393.53	21339.8	416.698	8265.61	416.698	11836.1	416.766	15536.3
			393.43	20910.1	416.598	8273.65	416.598	11803.3	416.666	15719.2
			393.33	20554.3	416.498	8365.44	416.498	11929.2	416.566	15691
			393.23	20250.5	416.398	8397.6	416.398	11897.7	416.466	15735.9
			393.13	19869.1	416.298	8300.45	416.298	11850.2	416.366	15702.4
			393.03	19453.2	416.198	8298.44	416.198	11827.4	416.266	15563.7
			392.93	19344.2	416.098	8359.41	416.098	11921.9	416.166	15626.7
			392.83	19322.2	415.998	8403.63	415.998	11857.5	416.066	15744
			392.73	19066	415.898	8366.11	415.898	11791.9	415.966	15761.4
			392.63	18761.6	415.798	8399.61	415.798	11736.3	415.866	15774.1
			392.53	18581.2	415.698	8429.76	415.698	11941.3	415.766	15681.6
			392.43	18400.2	415.598	8351.37	415.598	11964.7	415.666	15764.1
			392.33	18320	415.498	8425.74	415.498	11918.5	415.566	15808.9
			392.23	18207.9	415.398	8459.24	415.398	11885	415.466	15816.3
			392.13	18140.2	415.298	8471.97	415.298	11999.6	415.366	15779.5
			392.03	18048.8	415.198	8388.22	415.198	11971.4	415.266	15746.6
			391.93	18017.5	415.098	8502.79	415.098	11808.6	415.166	15808.9
			391.83	17855.2	414.998	8391.57	414.998	11838.8	415.066	15788.8
			391.73	17769.4	414.898	8447.85	414.898	11897.1	414.966	15870.6
			391.63	17725	414.798	8485.37	414.798	12040.5	414.866	15974.4
			391.53	17563.3	414.698	8380.18	414.698	11965.4	414.766	15768.7
			391.43	17545.8	414.598	8430.43	414.598	12088	414.666	15707.8
			391.33	17540.8	414.498	8434.45	414.498	12155	414.566	15924.9
			391.23	17474.4	414.398	8391.57	414.398	11986.2	414.466	16016.6
			391.13	17404.9	414.298	8457.9	414.298	12055.9	414.366	15880.6
			391.03	17322.8	414.198	8396.26	414.198	12098.1	414.266	15986.5
			390.93	17321.6	414.098	8376.16	414.098	12098.7	414.166	15833.7
			390.83	17261.4	413.998	8526.24	413.998	12177.1	414.066	15991.2
			390.73	17238.2	413.898	8450.53	413.898	12141	413.966	16131.9
			390.63	17198.2	413.798	8545	413.798	12224.7	413.866	16091
			390.53	17191.3	413.698	8769.45	413.698	12285	413.766	16273.3
			390.43	17300.9	413.598	8640.14	413.598	12204.6	413.666	16239.1
			390.33	17176.2	413.498	8575.15	413.498	12331.2	413.566	16318.8
			390.23	17188.8	413.398	8697.76	413.398	12470.6	413.466	16395.2
			390.13	17093.5	413.298	8735.95	413.298	12536.9	413.366	16516.5
			390.03	17133.6	413.198	8845.83	413.198	12627.4	413.266	16564
			389.93	17083.5	413.098	8979.17	413.098	12697.1	413.166	16639.7
			389.83	17026.5	412.998	9003.96	412.998	12760	413.066	16730.9
			389.73	17059.1	412.898	8926.24	412.898	12738.6	412.966	16785.8
			389.63	17074.8	412.798	8928.92	412.798	12858.5	412.866	16842.8
			389.53	16997.1	412.698	9136.62	412.698	12880	412.766	16952
			389.43	16809.8	412.598	9213.67	412.598	13055.5	412.666	16968.7
			389.33	16908.1	412.498	9242.48	412.498	13164	412.566	17107.4
			389.23	16957.6	412.398	9207.64	412.398	13229.7	412.466	17239.4
			389.13	17035.3	412.298	9424.72	412.298	13220.3	412.366	17213.9
			389.03	16976.4	412.198	9384.52	412.198	13300.7	412.266	17254.1
			388.93	16866.8	412.098	9344.32	412.098	13206.9	412.166	17343.2
			388.826	16916.9	411.998	9300.77	411.998	13361.7	412.066	17303.7
			388.726	16831.1	411.898	9259.23	411.898	13229	411.966	17212.6
			388.626	16862.4	411.798	9355.71	411.798	13308.8	411.866	17252.8
			388.526	16904.4	411.698	9265.26	411.698	13351	411.766	17224
			388.426	16875.6	411.598	9277.32	411.598	13424	411.666	17203.9
			388.326	16818.6	411.498	9150.69	411.498	13318.8	411.566	17142.9
			388.226	16807.3	411.398	9138.63	411.398	13300.7	411.466	16935.9
			388.126	16836.1	411.298	9138.63	411.298	13347	411.366	16959.3
			388.026	16828.6	411.198	9058.9	411.198	13146	411.266	16745.6
			387.926	16849.3	411.098	8884.69	411.098	13080.3	411.166	16653.8
			387.826	16767.2	410.998	8710.49	410.998	12839.8	411.066	16446.8
			387.726	16727.1	410.898	8663.59	410.898	12670.3	410.966	16308.1
			387.626	16671.4	410.798	8610.66	410.798	12530.9	410.866	16134.6
			387.526	16740.3	410.698	8401.62	410.698	12421.7	410.766	15857.9
			387.426	16719	410.598	8321.22	410.598	12241.5	410.666	15930.9
			387.326	16769.1	410.498	8275.66	410.498	12036.4	410.566	15682.3
			387.226	16753.4	410.398	8045.18	410.398	11976.1	410.466	15534.2
			387.126	16715.8	410.298	7999.62	410.298	11772.5	410.366	15517.5
			387.026	16706.4	410.198	7824.08	410.198	11811.3	410.266	15366.7
			386.926	16726.5	410.098	7881.7	410.098	11614.3	410.166	15188.5
			386.826	16770.3	409.998	7773.83	409.998	11491.1	410.066	15011.6
			386.726	16784.1	409.898	7726.93	409.898	11257.9	409.966	14974.8
			386.626	16687.7	409.798	7708.17	409.798	11224.4	409.866	14848.2
			386.526	16811.7	409.698	7582.21	409.698	11117.9	409.766	14820.7
			386.426	16771.6	409.598	7522.58	409.598	11156.7	409.666	14795.9
			386.326	16680.1	409.498	7361.11	409.498	11169.5	409.566	14637.8
			386.226	16683.9	409.398	7349.72	409.398	11042.8	409.466	14572.1
			386.126	16693.9	409.298	7296.79	409.298	10926.2	409.366	14615
			386.026	16668.9	409.198	7263.96	409.198	10962.4	409.266	14523.9
			385.926	16739.6	409.098	7280.71	409.098	10963.1	409.166	14462.2
			385.826	16665.7	408.998	7151.4	408.998	10932.3	409.066	14464.9
			385.726	16603.1	408.898	7131.97	408.898	10918.9	408.966	14542
			385.626	16717.7	408.798	7113.88	408.798	10782.9	408.866	14320.2
			385.526	16682	408.698	7164.8	408.698	10649.5	408.766	14329.6
			385.426	16629.4	408.598	7129.96	408.598	10561.8	408.666	14253.2
			385.326	16760.3	408.498	7045.54	408.498	10547	408.566	14214.3
			385.226	16630	408.398	6929.63	408.398	10540.3	408.466	14347.7
			385.126	16693.9	408.298	7022.09	408.298	10677	408.366	14204.3
			385.026	16731.5	408.198	7075.69	408.198	10587.9	408.266	14146.7
			384.926	16747.8	408.098	7138.67	408.098	10446.5	408.166	14156.7
			384.826	16705.2	407.998	7022.09	407.998	10417	408.066	14113.8
			384.726	16662.6	407.898	7034.82	407.898	10526.9	407.966	14133.3
			384.626	16676.4	407.798	7118.57	407.798	10448.5	407.866	14215.7
			384.526	16678.9	407.698	6941.69	407.698	10420.4	407.766	14140
			384.426	16707.7	407.598	6975.19	407.598	10443.2	407.666	14130.6
			384.326	16665.7	407.498	6995.96	407.498	10461.9	407.566	14050.9
			384.226	16536.7	407.398	6926.28	407.398	10450.5	407.466	14066.9
			384.126	16564.3	407.298	6986.58	407.298	10419.1	407.366	13955.1
			384.026	16659.5	407.198	6884.74	407.198	10384.9	407.266	13942.3
			383.926	16662.6	407.098	6888.76	407.098	10379.5	407.166	13965.1
			383.826	16735.9	406.998	6892.11	406.998	10413.7	407.066	14018.7
			383.726	16679.5	406.898	6870.67	406.898	10453.9	406.966	13960.4
					406.798	6896.8	406.798	10422.4	406.866	13965.8
					406.698	6917.57	406.698	10320.6	406.766	13979.2
					406.598	6982.56	406.598	10363.4	406.666	14049.5
					406.498	6977.2	406.498	10466	406.566	14028.8
					406.398	6941.69	406.398	10414.4	406.466	14093.1
					406.298	6877.37	406.298	10362.8	406.366	13959.7
					406.198	6967.15	406.198	10588.6	406.266	13914.2
					406.098	6829.13	406.098	10465.3	406.166	13970.5
					405.998	6837.17	405.998	10464.6	406.066	13989.2
					405.898	6863.3	405.898	10404.3	405.966	13820.4
					405.798	6954.42	405.798	10334.6	405.866	13758.1
					405.698	6780.89	405.698	10246.9	405.766	13918.2
					405.598	6837.84	405.598	10131	405.666	13836.5
					405.498	6843.2	405.498	10234.8	405.566	13895.4
					405.398	6805.68	405.398	10250.2	405.466	13865.9
					405.298	6821.09	405.298	10177.9	405.366	13878.7
					405.198	6867.32	405.198	10259.6	405.266	13824.4
					405.098	6763.47	405.098	10300.5	405.166	13719.2
					404.998	6835.16	404.998	10112.9	405.066	13666.3
					404.898	6854.59	404.898	10144.4	404.966	13719.2
					404.798	6819.75	404.798	10190.6	404.866	13777.5
					404.698	6810.37	404.698	10163.8	404.766	13710.5
					404.598	6797.64	404.598	10143	404.666	13862.6
					404.498	6792.28	404.498	10228.8	404.566	13774.8
					404.398	6766.15	404.398	10222.7	404.466	13843.8
					404.298	6776.87	404.298	10154.4	404.366	13889.4
					404.198	6837.84	404.198	10203.3	404.266	13698.4
					404.098	6809.03	404.098	10215.4	404.166	13853.9
					403.998	6888.09	403.998	10207.3	404.066	13799.6
					403.898	6901.49	403.898	10289.1	403.966	13892.7
					403.798	6811.71	403.798	10245.5	403.866	13906.1
					403.698	7037.5	403.698	10248.9	403.766	13940.3
					403.598	7054.25	403.598	10230.1	403.666	14003.3
					403.498	7127.28	403.498	10287.7	403.566	13920.9
					403.398	7055.59	403.398	10469.3	403.466	13939.6
					403.298	7170.83	403.298	10591.2	403.366	14138.6
					403.198	7425.43	403.198	10593.9	403.266	14177.5
					403.098	7679.36	403.098	10692.4	403.166	14278
					402.998	7905.82	402.998	10920.9	403.066	14418
					402.898	8237.47	402.898	11105.1	402.966	14678.7
					402.798	8605.97	402.798	11239.8	402.866	14836.1
					402.698	9035.45	402.698	11759.1	402.766	15216.7
					402.598	9544.65	402.598	11974.1	402.666	15512.8
					402.498	9989.53	402.498	12415.7	402.566	15737.3
					402.398	10528.9	402.398	12692.4	402.466	15957.7
					402.298	10852.5	402.298	12897.4	402.366	16099.7
					402.198	11171.4	402.198	12970.4	402.266	16306.1
					402.098	11245.1	402.098	13109.8	402.166	16475.6
					401.998	11257.8	401.998	13093	402.066	16440.1
					401.898	11114.5	401.898	12939.6	401.966	16326.2
					401.798	10747.3	401.798	12708.4	401.866	15986.5
					401.698	10311.8	401.698	12562.4	401.766	15904.8
					401.598	9774.46	401.598	12183.8	401.666	15677
					401.498	9336.28	401.498	11792.6	401.566	15323.9
					401.398	8758.06	401.398	11476.3	401.466	15112.8
					401.298	8354.05	401.298	11363.8	401.366	14968.1
					401.198	8017.71	401.198	10946.3	401.266	14683.3
					401.098	7653.23	401.098	10921.6	401.166	14757
					400.998	7577.52	400.998	10831.1	401.066	14651.9
					400.898	7361.11	400.898	10811	400.966	14678
					400.798	7254.58	400.798	10936.3	400.866	14795.9
					400.698	7199.64	400.698	10893.4	400.766	14866.3
					400.598	7351.06	400.598	11019.4	400.666	15065.2
					400.498	7311.53	400.498	11231.8	400.566	15376.8
					400.398	7353.07	400.398	11296.1	400.466	15608.6
					400.298	7408.01	400.298	11473.6	400.366	15815.6
					400.198	7483.72	400.198	11590.9	400.266	16117.1
					400.098	7659.93	400.098	11830.7	400.166	16309.4
					399.998	7696.11	399.998	12105.4	400.066	16451.5
					399.898	7698.12	399.898	12082.7	399.966	16551.3
					399.798	7741.67	399.798	12145	399.866	16501.1
					399.698	7821.4	399.698	12132.9	399.766	16436.7
					399.598	7761.1	399.598	12127.6	399.666	16449.5
					399.498	7726.93	399.498	12059.9	399.566	16261.2
					399.398	7816.04	399.398	11972.8	399.466	16029.4
					399.298	7732.96	399.298	11699.4	399.366	15708.4
					399.198	7635.14	399.198	11676	399.266	15528.2
					399.098	7694.1	399.098	11415.3	399.166	15401.6
					398.998	7547.37	398.998	11406	399.066	15220
					398.898	7621.74	398.898	11196.9	398.966	15095.4
					398.798	7609.01	398.798	11024.1	398.866	14870.9
					398.698	7652.56	398.698	10930.3	398.766	14896.4
					398.598	7625.76	398.598	11013.3	398.666	14755.7
					398.498	7633.13	398.498	10912.8	398.566	14611.7
					398.398	7653.9	398.398	10902.1	398.466	14745
					398.298	7700.8	398.298	10932.3	398.366	14732.9
					398.198	7722.91	398.198	10867.3	398.266	14733.6
					398.098	7639.16	398.098	10841.2	398.166	14739.6
					397.998	7633.8	397.998	10915.5	398.066	14711.5
					397.898	7647.87	397.898	10958.4	397.966	14808
					397.798	7770.48	397.798	11002	397.866	14850.8
					397.698	7769.14	397.698	10953.7	397.766	14763.1
					397.598	7742.34	397.598	11069	397.666	14745.7
					397.498	7649.88	397.498	11004	397.566	14849.5
					397.398	7844.85	397.398	11002.6	397.466	14948.7
					397.298	7825.42	397.298	11039.5	397.366	14954.7
					397.198	7700.13	397.198	11117.2	397.266	15050.5
					397.098	7716.21	397.098	11172.8	397.166	15002.9
					396.998	7872.99	396.998	11166.8	397.066	14988.2
					396.898	7829.44	396.898	11196.9	396.966	15067.3
					396.798	7779.86	396.798	11350.4	396.866	15234.8
					396.698	7911.85	396.698	11462.9	396.766	15283.7
					396.598	7981.53	396.598	11493.7	396.666	15447.1
					396.498	8012.35	396.498	11418	396.566	15491.4
					396.398	8088.73	396.398	11566.8	396.466	15544.3
					396.298	8165.78	396.298	11707.5	396.366	15722.5
					396.198	8313.85	396.198	11878.3	396.266	15880.6
					396.098	8344.67	396.098	12027.1	396.166	15993.2
					395.998	8492.74	395.998	12043.1	396.066	16138.6
					395.898	8525.57	395.898	12114.2	395.966	16277.9
					395.798	8612.67	395.798	12433.1	395.866	16557.3
					395.698	8774.14	395.698	12558.4	395.766	16827.3
					395.598	8911.5	395.598	12629.4	395.666	16829.4
					395.498	8925.57	395.498	12978.5	395.566	16917.1
					395.398	9115.85	395.398	13114.5	395.466	17220
					395.298	9275.31	395.298	13253.8	395.366	17393.5
					395.198	9412.66	395.198	13334.9	395.266	17548.3
					395.098	9539.29	395.098	13493	395.166	17785.5
					394.998	9487.7	394.998	13710.8	395.066	17830.3
					394.898	9664.58	394.898	13765	394.966	17941.6
					394.798	9774.46	394.798	13936.6	394.866	18227
					394.698	9932.58	394.698	14141.6	394.766	18174.7
					394.598	9958.71	394.598	14228	394.666	18338.9
					394.498	10051.2	394.498	14286.3	394.566	18389.1
					394.398	10091.4	394.398	14412.9	394.466	18367
					394.298	10094.7	394.298	14416.9	394.366	18306.7
					394.198	10030.4	394.198	14467.2	394.266	18454.1
					394.098	9943.3	394.098	14571.7	394.166	18317.4
					393.998	10011.6	393.998	14387.5	394.066	18086.3
					393.898	9886.35	393.898	14318.5	393.966	18020
					393.798	9824.71	393.798	14266.2	393.866	17777.4
					393.698	9599.59	393.698	14008.9	393.766	17407.6
					393.598	9585.52	393.598	13799.2	393.666	17309.7
					393.498	9161.41	393.498	13573.4	393.566	17142.2
					393.398	9059.57	393.398	13314.1	393.466	16692.7
					393.298	8846.5	393.298	13097.7	393.366	16334.2
					393.198	8601.95	393.198	12760	393.266	16156
					393.098	8485.37	393.098	12522.9	393.166	15790.9
					392.998	8293.08	392.998	12216.7	393.066	15574.4
					392.898	8092.08	392.898	11979.5	392.966	15411.6
					392.798	7864.28	392.798	11730.9	392.866	15075.3
					392.698	7679.36	392.698	11564.1	392.766	14959.4
					392.598	7570.82	392.598	11304.1	392.666	14732.9
					392.498	7367.14	392.498	11223.7	392.566	14532.6
					392.398	7186.91	392.398	11026.1	392.466	14343
					392.298	7036.16	392.298	10855.2	392.366	14197.6
					392.198	7065.64	392.198	10708.5	392.266	14119.2
					392.098	7034.15	392.098	10631.4	392.166	14020.7
					391.998	6949.06	391.998	10519.6	392.066	13851.9
					391.898	6859.95	391.898	10350.7	391.966	13772.1
					391.798	6833.82	391.798	10176.5	391.866	13785.5
					391.698	6685.08	391.698	10167.8	391.766	13669
					391.598	6591.28	391.598	10051.9	391.666	13570.5
					391.498	6636.84	391.498	9945.36	391.566	13551.7
					391.398	6516.24	391.398	10079.4	391.466	13415
					391.298	6537.68	391.298	9922.58	391.366	13378.9
					391.198	6591.28	391.198	9893.77	391.266	13307.8
					391.098	6459.29	391.098	9818.73	391.166	13189.2
					390.998	6388.94	390.998	9697.46	391.066	13187.9
					390.898	6415.07	390.898	9652.57	390.966	13283.7
					390.798	6458.62	390.798	9680.04	390.866	13267
					390.698	6313.9	390.698	9671.33	390.766	13198.6
					390.598	6243.55	390.598	9515.89	390.666	13127.6
					390.498	6263.65	390.498	9570.83	390.566	13055.2
					390.398	6331.32	390.398	9482.39	390.466	13017.1
					390.298	6297.15	390.298	9556.09	390.366	13079.4
					390.198	6308.54	390.198	9550.06	390.266	13015
					390.098	6193.3	390.098	9503.16	390.166	13084.1
					389.998	6277.05	389.998	9491.1	390.066	12998.3
					389.898	6181.91	389.898	9379.88	389.966	13052.6
					389.798	6183.25	389.798	9454.25	389.866	13081.4
					389.698	6208.71	389.698	9379.88	389.766	12913.2
					389.598	6121.61	389.598	9399.31	389.666	12952.1
					389.498	6256.95	389.498	9378.54	389.566	12989.6
					389.398	6239.53	389.398	9427.45	389.466	12982.2
					389.298	6076.05	389.298	9363.13	389.366	12785.2
					389.198	6165.83	389.198	9331.64	389.266	12890.4
					389.098	6181.91	389.098	9302.16	389.166	12838.8
					388.998	6014.41	388.998	9338.34	389.066	12873.7
					388.898	6072.03	388.898	9432.14	388.966	12862.3
					388.798	6098.83	388.798	9322.93	388.866	12889.8
					388.698	6140.37	388.698	9264.64	388.766	12876.4
					388.598	6032.5	388.598	9171.51	388.666	12818.7
					388.498	6101.51	388.498	9212.38	388.566	12694.8
					388.398	6050.59	388.398	9185.58	388.466	12828.1
					388.298	6088.78	388.298	9207.69	388.366	12802.7
					388.198	6137.69	388.198	9282.73	388.266	12810.7
					388.098	6092.13	388.098	9285.41	388.166	12752.4
					387.998	6066.67	387.998	9213.05	388.066	12798
					387.898	6036.52	387.898	9217.74	387.966	12726.9
					387.798	6067.34	387.798	9098.48	387.866	12818.1
					387.698	6081.41	387.698	9213.05	387.766	12706.8
					387.598	5942.72	387.598	9282.73	387.666	12875.7
					387.498	5915.25	387.498	9169.5	387.566	12832.8
					387.398	5907.88	387.398	9235.16	387.466	12812
					387.298	5940.71	387.298	9214.39	387.366	12778.5
					387.198	6011.06	387.198	9209.03	387.266	12755.1
					387.098	6042.55	387.098	9251.24	387.166	12879
					386.998	6000.34	386.998	9276.7	387.066	12718.9
					386.898	6052.6	386.898	9176.2	386.966	12694.8
					386.798	5937.36	386.798	9209.7	386.866	12664
					386.698	6048.58	386.698	9174.19	386.766	12669.3
					386.598	6013.07	386.598	9166.15	386.666	12706.8
					386.498	5966.17	386.498	9139.35	386.566	12725.6
					386.398	5976.22	386.398	9117.91	386.466	12708.9
					386.298	5987.61	386.298	9089.77	386.366	12710.9
					386.198	6003.69	386.198	9103.17	386.266	12699.5
					386.098	5970.86	386.098	9224.44	386.166	12710.2
					385.998	5962.15	385.998	9131.31	386.066	12696.8
					385.898	6039.87	385.898	9166.82	385.966	12653.2
					385.798	6040.54	385.798	9249.9	385.866	12803.3
					385.698	5898.5	385.698	9265.31	385.766	12767.8
					385.598	5939.37	385.598	9133.99	385.666	12712.9
					385.498	6029.82	385.498	9200.99	385.566	12628.5
					385.398	5958.13	385.398	9205.01	385.466	12702.8
					385.298	6003.69	385.298	9050.91	385.366	12672.7
					385.198	5929.32	385.198	9246.55	385.266	12600.3
					385.098	5930.66	385.098	9224.44	385.166	12599
					384.998	5948.75	384.998	9150.74	385.066	12663.3
					384.898	5936.02	384.898	9100.49	384.966	12796
					384.798	5871.7	384.798	9166.15	384.866	12716.2
					384.698	5895.15	384.698	9142.7	384.766	12592.3
					384.598	5898.5	384.598	9172.85	384.666	12789.9
					384.498	5932.67	384.498	9242.53	384.566	12688.8
					384.398	6005.03	384.398	9187.59	384.466	12651.9
					384.298	5986.27	384.298	9144.04	384.366	12643.2
					384.198	6001.01	384.198	9190.94	384.266	12593.6
					384.098	5903.19	384.098	9115.9	384.166	12642.5
					383.998	5940.71	383.998	9082.4	384.066	12655.9
					383.898	5868.35	383.898	9110.54	383.966	12637.8
					383.798	6005.03	383.798	9095.13	383.866	12605.7
					383.698	5944.73	383.698	9073.02	383.766	12698.1
					383.598	5982.92	383.598	9218.41	383.666	12584.2
					383.498	5939.37	383.498	9144.04	383.566	12706.2
					383.398	5840.88	383.398	9085.75	383.466	12780.5
					383.298	5915.92	383.298	9096.47	383.366	12814.7
					383.198	5974.21	383.198	9111.88	383.266	12748.4
					383.098	5972.87	383.098	9272.01	383.166	12808
					382.998	6028.48	382.998	9258.61	383.066	12712.9
					382.898	5929.99	382.898	9129.97	382.966	12679.4
					382.798	5958.8	382.798	9117.24	382.866	12658.6
					382.698	5895.15	382.698	9129.3	382.766	12860.3
					382.598	5947.41	382.598	9119.92	382.666	12742.4
					382.498	5976.22	382.498	9075.7	382.566	12634.5
					382.398	6141.71	382.398	9079.72	382.466	12660.6
					382.298	5994.98	382.298	9217.07	382.366	12702.8
					382.198	5992.3	382.198	9237.17	382.266	12816.1
					382.098	5881.08	382.098	9133.32	382.166	12659.9
					381.998	5968.18	381.998	9075.7	382.066	12720.2
					381.898	6008.38	381.898	9018.08	381.966	12700.8
					381.798	5989.62	381.798	9136	381.866	12858.9
					381.698	6007.71	381.698	9097.81	381.766	12682.7
					381.598	5948.08	381.598	9180.89	381.666	12673.3
					381.498	6021.11	381.498	9113.22	381.566	12677.4
					381.398	6014.41	381.398	9172.85	381.466	12703.5
					381.298	6025.8	381.298	9095.8	381.366	12681.4
					381.198	5970.19	381.198	9150.74	381.266	12701.5
					381.098	5919.94	381.098	9227.12	381.166	12698.1
					380.998	5869.02	380.998	9263.97	381.066	12751.7
					380.898	6001.68	380.898	9196.97	380.966	12653.2
					380.798	6050.59	380.798	9128.63	380.866	12699.5
					380.698	6010.39	380.698	9123.27	380.766	12672.7
					380.598	5970.86	380.598	9136	380.666	12778.5
					380.498	5957.46	380.498	9084.41	380.566	12736.3
					380.398	5969.52	380.398	9150.74	380.466	12744.4
					380.298	5862.32	380.298	9116.57	380.366	12699.5
					380.198	5934.01	380.198	9268.66	380.266	12764.5
					380.098	6071.36	380.098	9123.27	380.166	12637.8
					379.998	6063.99	379.998	9154.76	380.066	12767.8
					379.898	6078.73	379.898	9107.19	379.966	12876.4
					379.798	6008.38	379.798	9133.32	379.866	12720.9
					379.698	6059.3	379.698	9170.84	379.766	12660.6
					379.598	5912.57	379.598	9092.45	379.666	12773.8
					379.498	5955.45	379.498	9179.55	379.566	12651.9
					379.398	5908.55	379.398	9137.34	379.466	12718.9
					379.298	5990.29	379.298	9152.75	379.366	12739
					379.198	5850.26	379.198	9167.49	379.266	12747
					379.098	5881.08	379.098	9222.43	379.166	12865
					378.998	6009.05	378.998	9178.21	379.066	12700.1
					378.898	6102.18	378.898	9176.2	378.966	12745.7
					378.798	6088.11	378.798	9227.79	378.866	12690.1
					378.698	5988.28	378.698	9160.79	378.766	12722.9
					378.598	6009.72	378.598	9136	378.666	12696.1
					378.498	6010.39	378.498	9224.44	378.566	12698.1
					378.398	6019.77	378.398	9314.89	378.466	12681.4
					378.298	6010.39	378.298	9217.07	378.366	12713.5
					378.198	6000.34	378.198	9107.19	378.266	12716.9
					378.098	6053.27	378.098	9153.42	378.166	12738.3

## Sheet: Fig. 3b
				Intensity (a.u.)
			Binding energy (eV)	Raw data	Fitted data	Background	C–N+	C–N	Mo 3p3/2
			404.966	9219.21	9301.95	9219.21	9244.02	9229.79	9248.99	9236.8
			404.866	9277.5	9305.26	9219.21	9245.79	9230.21	9249.77	9237.14
			404.766	9210.5	9308.69	9219.07	9247.61	9230.51	9250.45	9237.34
			404.666	9362.59	9312.57	9219.09	9249.82	9231.01	9251.32	9237.71
			404.566	9274.82	9316.45	9218.75	9251.95	9231.16	9251.85	9237.73
			404.466	9343.83	9320.96	9218.61	9254.63	9231.56	9252.64	9237.97
			404.366	9389.4	9325.84	9218.31	9257.6	9231.83	9253.29	9238.06
			404.266	9198.44	9331.33	9217.9	9261.08	9232.03	9253.88	9238.05
			404.166	9353.89	9338.27	9217.95	9265.92	9232.73	9254.97	9238.5
			404.066	9299.61	9346.29	9217.62	9271.75	9233.09	9255.73	9238.6
			403.966	9392.74	9356.64	9217.43	9279.78	9233.64	9256.66	9238.84
			403.866	9406.15	9370.1	9217.01	9290.81	9234.02	9257.43	9238.86
			403.766	9440.31	9388.56	9216.55	9306.71	9234.42	9258.21	9238.87
			403.666	9503.3	9414.39	9216.02	9329.84	9234.81	9258.97	9238.82
			403.566	9420.89	9450.81	9215.33	9363.42	9235.12	9259.63	9238.62
			403.466	9439.65	9502.36	9214.83	9411.97	9235.7	9260.55	9238.63
			403.366	9638.64	9573.83	9214.29	9480.26	9236.33	9261.5	9238.62
			403.266	9677.5	9670.25	9213.27	9573.32	9236.58	9262.04	9238.15
			403.166	9778	9797.29	9212.16	9696.78	9236.84	9262.56	9237.59
			403.066	9918.02	9959.01	9210.8	9854.7	9236.98	9262.92	9236.82
			402.966	10178.7	10157.2	9209.1	10048.9	9236.92	9263.02	9235.72
			402.866	10336.1	10390.4	9206.77	10277.7	9236.4	9262.59	9234.01
			402.766	10716.7	10652.9	9204.06	10535.6	9235.68	9261.88	9231.94
			402.666	11012.8	10933.5	9200.43	10811.2	9234.26	9260.35	9228.98
			402.566	11237.3	11216.3	9196.08	11088.6	9232.39	9258.23	9225.32
			402.466	11457.7	11480.9	9191.18	11347.4	9230.31	9255.67	9221.13
			402.366	11599.7	11703.5	9185.74	11563.4	9228.14	9252.71	9216.43
			402.266	11806.1	11859.5	9179.94	11712.1	9226.24	9249.55	9211.41
			402.166	11975.6	11928.8	9173.64	11773	9224.68	9246.03	9205.9
			402.066	11940.1	11902	9166.91	11736.5	9223.96	9242.26	9200
			401.966	11826.2	11784.7	9160.25	11607.4	9225.11	9238.75	9194.2
			401.866	11486.5	11594.8	9153.85	11402.8	9229.16	9235.7	9188.7
			401.766	11404.8	11357.7	9148.25	11146.9	9237.82	9233.68	9184.02
			401.666	11177	11099.2	9142.83	10864	9252.03	9232.09	9179.57
			401.566	10823.9	10844.1	9137.95	10576.8	9274.23	9231.31	9175.7
			401.466	10612.8	10613.3	9133.9	10303.4	9307.28	9231.67	9172.7
			401.366	10468.1	10422.2	9130.35	10056.2	9353.95	9232.86	9170.24
			401.266	10183.4	10282	9127.14	9842.96	9417.53	9234.77	9168.16
			401.166	10257	10199.7	9124.6	9666.95	9501.97	9237.78	9166.81
			401.066	10151.9	10177.1	9121.89	9526.55	9609.79	9241.08	9165.33
			400.966	10178	10213.9	9119.41	9418.74	9744.06	9245.15	9164.15
			400.866	10295.9	10306.3	9116.87	9338.18	9906	9249.75	9162.96
			400.766	10366.3	10448.3	9114.04	9279.22	10095	9254.72	9161.53
			400.666	10565.2	10632.2	9111.03	9236.73	10308.3	9260.25	9160
			400.566	10876.8	10847.6	9107.54	9205.89	10540.2	9266.13	9158.06
			400.466	11108.6	11082.3	9103.3	9182.77	10781.9	9272.17	9155.43
			400.366	11315.6	11322.7	9098.48	9164.84	11022.3	9278.67	9152.31
			400.266	11617.1	11552.9	9093.16	9150.19	11247.6	9285.8	9148.77
			400.166	11809.4	11755.7	9087.1	9137.27	11441.6	9293.46	9144.59
			400.066	11951.5	11914.1	9080.56	9125.48	11588.3	9302.03	9140.03
			399.966	12051.3	12013.4	9073.67	9114.38	11673	9311.75	9135.23
			399.866	12001.1	12043.6	9066.52	9103.75	11686.2	9322.89	9130.28
			399.766	11936.7	12002.7	9059.48	9093.73	11625.9	9335.93	9125.58
			399.666	11949.5	11896.7	9052.57	9084.22	11498	9351.04	9121.16
			399.566	11761.2	11737.9	9045.61	9074.97	11314.7	9368.2	9116.86
			399.466	11529.4	11542.6	9039.09	9066.41	11092.3	9388	9113.2
			399.366	11208.5	11327.5	9033.11	9058.59	10847.2	9410.69	9110.29
			399.266	11028.2	11107.9	9027.89	9051.71	10594.9	9436.59	9108.41
			399.166	10901.6	10896.4	9023.09	9045.4	10347.6	9465.45	9107.25
			399.066	10720	10703.2	9018.58	9039.52	10115.4	9497.22	9106.75
			398.966	10595.4	10535.5	9014.49	9034.19	9905.65	9532.02	9107.11
			398.866	10371	10397.4	9010.7	9029.25	9722.19	9569.71	9108.3
			398.766	10396.4	10290.7	9007.43	9024.94	9567.01	9610.42	9110.65
			398.666	10255.7	10214.4	9004.1	9020.65	9439	9653.34	9113.72
			398.566	10111.7	10166.6	9001.09	9016.76	9336.48	9698.55	9118.06
			398.466	10245	10143.9	8998.43	9013.28	9256.41	9745.58	9123.89
			398.366	10232.9	10141.7	8995.43	9009.53	9194.54	9793.15	9130.8
			398.266	10233.6	10156.3	8992.46	9005.86	9147.67	9840.74	9139.42
			398.166	10239.6	10183.6	8989.48	9002.23	9112.46	9887.25	9150.08
			398.066	10211.5	10219.8	8986.48	8998.63	9086.03	9931.38	9163.17
			397.966	10308	10261.6	8983.54	8995.12	9066.12	9971.72	9179.23
			397.866	10350.9	10305.9	8980.36	8991.42	9050.57	10006.4	9198.53
			397.766	10263.1	10350.4	8977.07	8987.64	9038.13	10034	9221.8
			397.666	10245.7	10393.7	8973.98	8984.1	9028.14	10053.3	9250.05
			397.566	10349.5	10434.5	8970.93	8980.62	9019.7	10063.1	9283.87
			397.466	10448.7	10472.3	8967.62	8976.9	9012.07	10062.5	9323.78
			397.366	10454.7	10507.5	8964.06	8972.97	9004.93	10051.1	9370.71
			397.266	10550.5	10541.5	8960.49	8969.04	8998.3	10029.8	9425.81
			397.166	10502.9	10575.7	8956.67	8964.89	8991.82	9999.14	9489.82
			397.066	10488.2	10612.7	8952.96	8960.86	8985.75	9960.87	9564.05
			396.966	10567.3	10654.8	8949.27	8956.87	8979.96	9916.41	9649.36
			396.866	10734.8	10704.3	8945.39	8952.71	8974.18	9867.12	9746.48
			396.766	10783.7	10763.4	8941.09	8948.15	8968.15	9814.34	9855.98
			396.666	10947.1	10834.2	8936.67	8943.47	8962.15	9759.75	9978.82
			396.566	10991.4	10918.3	8931.84	8938.4	8955.88	9704.24	10115.3
			396.466	11044.3	11017.1	8926.9	8933.23	8949.61	9649.08	10265.9
			396.366	11222.5	11131.5	8921.81	8927.93	8943.31	9594.96	10430.7
			396.266	11380.6	11261.4	8916.29	8922.21	8936.66	9542.15	10609.2
			396.166	11493.2	11406.7	8910.37	8916.1	8929.7	9491.09	10800.9
			396.066	11638.6	11566.9	8904.17	8909.71	8922.54	9442.14	11005
			395.966	11778	11740.5	8897.6	8902.97	8915.08	9395.38	11219.9
			395.866	12057.3	11926.1	8890.69	8895.89	8907.33	9350.88	11444.1
			395.766	12327.4	12121.2	8883.09	8888.12	8898.96	9308.31	11675
			395.666	12329.4	12323.1	8874.82	8879.7	8889.97	9267.65	11910.2
			395.566	12417.1	12529.5	8866.52	8871.26	8881	9229.47	12147.3
			395.466	12720	12736.6	8858	8862.6	8871.85	9193.47	12382.7
			395.366	12893.5	12940.3	8848.73	8853.19	8861.98	9159	12612.3
			395.266	13048.3	13136.6	8839.02	8843.35	8851.72	9126.24	12832.4
			395.166	13285.5	13321.2	8828.91	8833.12	8841.09	9095.09	13038.7
			395.066	13330.3	13489.4	8818.21	8822.31	8829.9	9065.23	13226.6
			394.966	13441.6	13636.9	8807.38	8811.36	8818.61	9036.97	13392.1
			394.866	13727	13759.3	8796.25	8800.13	8807.05	9009.99	13530.9
			394.766	13674.7	13852	8784.41	8788.19	8794.81	8983.76	13638.5
			394.666	13838.9	13912.3	8772.67	8776.35	8782.68	8958.95	13712.3
			394.566	13889.1	13937	8760.51	8764.09	8770.15	8934.91	13749.3
			394.466	13867	13924.7	8748.2	8751.68	8757.49	8911.81	13748.3
			394.366	13806.7	13875.1	8735.91	8739.31	8744.87	8889.7	13709
			394.266	13954.1	13789.2	8723.73	8727.05	8732.39	8868.59	13632.4
			394.166	13817.4	13668.2	8711.18	8714.41	8719.53	8847.87	13519.9
			394.066	13586.3	13515.7	8698.92	8702.07	8706.99	8828.15	13375.2
			393.966	13520	13335.5	8687.18	8690.26	8695	8809.59	13202.2
			393.866	13277.4	13131.2	8675.58	8678.58	8683.14	8791.71	13004.5
			393.766	12907.6	12907.6	8664.53	8667.46	8671.85	8774.89	12787
			393.666	12809.8	12669.3	8654.34	8657.21	8661.43	8759.37	12554.3
			393.566	12642.2	12420.1	8644.37	8647.17	8651.24	8744.46	12310.3
			393.466	12192.7	12164.3	8634.77	8637.5	8641.43	8730.29	12059.4
			393.366	11834.2	11906.2	8626.23	8628.9	8632.69	8717.5	11805.8
			393.266	11656	11649.3	8618.52	8621.14	8624.79	8705.83	11553.2
			393.166	11290.9	11396.3	8611.23	8613.79	8617.32	8694.84	11304.1
			393.066	11074.5	11150.4	8604.8	8607.3	8610.71	8684.94	11061.9
			392.966	10911.6	10913.7	8598.87	8601.32	8604.61	8675.77	10828.6
			392.866	10575.3	10687.8	8593.32	8595.71	8598.9	8667.17	10606
			392.766	10459.4	10474.8	8588.56	8590.9	8593.99	8659.54	10396.1
			392.666	10232.9	10275.3	8584.07	8586.36	8589.35	8652.34	10199.5
			392.566	10032.6	10090.3	8580.11	8582.35	8585.25	8645.83	10017.2
			392.466	9842.99	9920.25	8576.62	8578.82	8581.62	8639.93	9849.75
			392.366	9697.59	9765.09	8573.58	8575.74	8578.45	8634.6	9697.05
			392.266	9619.2	9624.61	8570.88	8573	8575.63	8629.74	9558.9
			392.166	9520.72	9498.24	8568.37	8570.44	8572.99	8625.17	9434.74
			392.066	9351.87	9385.42	8566.08	8568.11	8570.59	8620.94	9324.03
			391.966	9272.15	9285.6	8564.19	8566.18	8568.59	8617.2	9226.21
			391.866	9285.54	9197.65	8562.49	8564.45	8566.78	8613.74	9140.17
			391.766	9168.96	9120.44	8560.76	8562.67	8564.94	8610.33	9064.77
			391.666	9070.47	9053.31	8559.3	8561.18	8563.38	8607.27	8999.38
			391.566	9051.71	8995.25	8558.07	8559.91	8562.06	8604.52	8942.97
			391.466	8915.03	8945.11	8556.89	8558.69	8560.78	8601.89	8894.41
			391.366	8878.85	8902.24	8556.02	8557.8	8559.83	8599.65	8853.04
			391.266	8807.83	8865.53	8555.25	8556.99	8558.97	8597.55	8817.77
			391.166	8689.24	8834.26	8554.64	8556.35	8558.27	8595.67	8787.89
			391.066	8687.9	8807.82	8554.32	8556	8557.87	8594.14	8762.76
			390.966	8783.71	8785.26	8554	8555.65	8557.47	8592.66	8741.47
			390.866	8766.96	8765.75	8553.45	8555.07	8556.84	8591	8723.17
			390.766	8698.62	8749.05	8552.94	8554.53	8556.26	8589.43	8707.64
			390.666	8627.6	8734.83	8552.59	8554.15	8555.84	8588.06	8694.54
			390.566	8555.24	8722.72	8552.41	8553.94	8555.59	8586.9	8683.5
			390.466	8517.05	8712.4	8552.4	8553.91	8555.51	8585.96	8674.21
			390.366	8579.36	8703.49	8552.48	8553.97	8555.53	8585.14	8666.3
			390.266	8515.04	8695.54	8552.42	8553.88	8555.41	8584.21	8659.3
			390.166	8584.05	8688.65	8552.51	8553.95	8555.43	8583.47	8653.32
			390.066	8498.29	8682.35	8552.43	8553.85	8555.3	8582.59	8647.91
			389.966	8552.56	8676.88	8552.56	8553.95	8555.37	8581.95	8643.29

## Sheet: Fig. 3c
			0.01 M HCl									Water
				Intensity (a.u.)									Intensity (a.u.)
			Binding energy (eV)	Raw data	Fitted data	Background	C–N+	C–N	Mo 3p3/2			Binding energy (eV)	Raw data	Fitted data	Background	C–N+	C–N	Mo 3p3/2
			405.98	18524.8	18617.8	18520.8	18555.2	18532.2	18533.9	18558.9		405.98	17628.3	17716.6	17625.3	17642.3	17654.8	17637.3	17658
			405.93	18979.2	18615.3	18516.8	18552.1	18528.4	18530	18555.2		405.93	17301.8	17715.1	17622.3	17639.6	17652.6	17634.5	17655.3
			405.88	19412.7	18612.7	18512.5	18548.7	18524.3	18525.9	18551.3		405.88	17542.1	17713.9	17619.6	17637.2	17650.7	17631.9	17652.9
			405.83	18583.7	18609.8	18507.9	18545.1	18519.9	18521.5	18547.1		405.83	17595.6	17712.5	17616.7	17634.5	17648.6	17629.1	17650.2
			405.78	18241.4	18607.4	18503.9	18542.1	18516	18517.6	18543.4		405.78	17679.5	17711.1	17613.7	17631.9	17646.5	17626.3	17647.5
			405.73	18535.3	18605.3	18500.1	18539.3	18512.4	18513.9	18539.9		405.73	17675.6	17709.7	17610.6	17629.1	17644.3	17623.4	17644.8
			405.68	18589.9	18603.2	18496	18536.4	18508.6	18510	18536.2		405.68	17858.3	17708.4	17607.6	17626.3	17642.2	17620.5	17642
			405.63	18992.2	18601	18492	18533.5	18504.8	18506.2	18532.5		405.63	17946.3	17706.9	17604.3	17623.4	17640	17617.4	17639.1
			405.58	18855.7	18598.6	18487.7	18530.4	18500.7	18502	18528.5		405.58	17475.2	17705.4	17601	17620.4	17637.7	17614.2	17636.1
			405.53	18651.4	18596.4	18483.4	18527.4	18496.7	18498	18524.7		405.53	17435.4	17704.4	17598.1	17617.9	17635.9	17611.5	17633.5
			405.48	18491.4	18594.4	18479.3	18524.6	18492.8	18494	18520.9		405.48	17447.1	17703.4	17595.3	17615.4	17634.1	17608.8	17631
			405.43	18724.2	18592.5	18475.3	18522	18489	18490.2	18517.3		405.43	17446.7	17702.6	17592.4	17612.8	17632.4	17606.1	17628.5
			405.38	18619	18590.6	18471.2	18519.2	18485.1	18486.2	18513.5		405.38	17892.2	17701.8	17589.5	17610.3	17630.8	17603.4	17625.9
			405.33	18157.2	18588.8	18467.1	18516.6	18481.2	18482.3	18509.8		405.33	17770.8	17700.6	17586.3	17607.4	17628.8	17600.3	17623
			405.28	18565	18587.4	18463.3	18514.4	18477.7	18478.7	18506.4		405.28	17640.9	17699.7	17583.1	17604.6	17626.9	17597.3	17620.1
			405.23	18870.3	18585.8	18459.2	18512	18473.9	18474.8	18502.8		405.23	17531.6	17698.9	17580	17602	17625.2	17594.4	17617.4
			405.18	18394.9	18584.1	18454.9	18509.4	18469.9	18470.7	18498.9		405.18	17735.4	17698.3	17577.1	17599.4	17623.7	17591.7	17614.8
			405.13	18609.5	18582.8	18451	18507.2	18466.2	18467	18495.3		405.13	17452.6	17697.7	17574	17596.7	17622.1	17588.7	17612
			405.08	18616	18581.5	18446.9	18505	18462.4	18463.1	18491.7		405.08	17170.6	17697.3	17571.1	17594.2	17620.8	17586	17609.5
			405.03	18172.4	18580.3	18442.8	18502.9	18458.6	18459.2	18488		405.03	16787.6	17697.4	17568.4	17592	17619.9	17583.6	17607.2
			404.98	18304.9	18579.5	18438.9	18501.2	18455.1	18455.5	18484.6		404.98	17381.5	17697.9	17566.2	17590.2	17619.4	17581.5	17605.3
			404.93	18580.9	18578.8	18435	18499.5	18451.5	18451.8	18481.1		404.93	17857.7	17698	17563.3	17587.8	17618.4	17578.9	17602.9
			404.88	18645.8	18578.1	18430.9	18497.8	18447.7	18448	18477.4		404.88	17900	17697.7	17560	17585	17617.1	17575.8	17600
			404.83	18552.8	18577.5	18426.8	18496.2	18443.9	18444	18473.7		404.83	17819.9	17697.5	17556.7	17582.2	17615.9	17572.7	17597
			404.78	18506.4	18577.1	18422.7	18494.8	18440.2	18440.2	18470.1		404.78	17671.7	17697.6	17553.5	17579.4	17614.9	17569.7	17594.2
			404.73	18479.5	18577	18418.7	18493.7	18436.5	18436.3	18466.5		404.73	17402.9	17698	17550.4	17576.8	17614.1	17566.8	17591.5
			404.68	18344.8	18577.1	18414.6	18492.8	18432.8	18432.5	18462.9		404.68	17670	17698.8	17547.5	17574.5	17613.8	17564.1	17589
			404.63	18602.8	18577.6	18410.7	18492.2	18429.2	18428.8	18459.4		404.63	17639.5	17699.6	17544.4	17571.9	17613.4	17561.2	17586.3
			404.58	18820.1	18578.3	18406.5	18491.8	18425.5	18425	18455.8		404.58	17759.4	17700.6	17541.3	17569.4	17613.2	17558.4	17583.6
			404.53	18587.3	18579.3	18402.3	18491.6	18421.6	18420.9	18452		404.53	17705.2	17701.8	17538.1	17566.7	17613.2	17555.4	17580.8
			404.48	18683.1	18580.9	18398.2	18492.1	18417.9	18417.1	18448.4		404.48	17105.6	17703.5	17535	17564.2	17613.6	17552.5	17578.1
			404.43	18272.9	18583	18394	18493	18414.1	18413.1	18444.7		404.43	17691.5	17706	17532.4	17562.2	17614.9	17550.1	17575.9
			404.38	18341.7	18586	18390.1	18494.9	18410.6	18409.5	18441.3		404.38	17462.6	17708.5	17529.2	17559.7	17616	17547.2	17573.2
			404.33	18490.4	18589.9	18386.1	18497.5	18407.1	18405.8	18437.8		404.33	17450.1	17711.7	17526.3	17557.4	17617.9	17544.5	17570.7
			404.28	18425.4	18594.7	18382	18501	18403.5	18402	18434.3		404.28	17366	17715.7	17523.3	17555.1	17620.5	17541.9	17568.2
			404.23	18422.3	18600.7	18378	18505.8	18399.9	18398.2	18430.8		404.23	17337.6	17720.5	17520.5	17553	17623.9	17539.3	17565.8
			404.18	18679.2	18608.2	18374	18512	18396.4	18394.5	18427.3		404.18	17180.7	17726.4	17517.7	17550.8	17628.3	17536.7	17563.5
			404.13	18922	18617.3	18369.8	18519.8	18392.7	18390.6	18423.7		404.13	17595.6	17733.6	17515	17548.9	17634.1	17534.3	17561.2
			404.08	18729	18628.4	18365.4	18529.5	18388.9	18386.5	18419.9		404.08	17239	17741.9	17511.9	17546.6	17640.9	17531.5	17558.7
			404.03	18505.5	18642.2	18361.2	18541.8	18385.2	18382.6	18416.2		404.03	17535.5	17752.3	17509.2	17544.6	17649.7	17529.1	17556.4
			403.98	18538.8	18659.1	18357.1	18557.3	18381.7	18378.8	18412.7		403.98	17153.7	17764.6	17506.1	17542.4	17660.4	17526.3	17553.8
			403.93	18693.2	18679.6	18353	18576.3	18378.2	18375	18409.1		403.93	17763	17779.9	17503.5	17540.6	17674	17524	17551.7
			403.88	18678.5	18704.1	18348.8	18599.3	18374.5	18371.1	18405.5		403.88	17620.6	17797.6	17500.2	17538.2	17690.1	17521	17548.9
			403.83	18869.6	18733.5	18344.6	18627.2	18371	18367.2	18401.9		403.83	17362.2	17819.1	17497.1	17536	17709.9	17518.2	17546.3
			403.78	18500.6	18768.4	18340.3	18660.5	18367.3	18363.2	18398.2		403.78	17715.9	17845.2	17494.2	17534.1	17734.1	17515.7	17544
			403.73	18791.3	18810	18336.2	18700.4	18363.9	18359.5	18394.7		403.73	17670	17875.9	17491	17531.8	17763	17512.8	17541.3
			403.68	18537.2	18858.7	18331.9	18747.5	18360.3	18355.5	18391		403.68	17779	17912.5	17487.9	17529.7	17797.7	17510	17538.7
			403.63	18343.7	18915.7	18327.7	18802.8	18356.9	18351.8	18387.5		403.63	17261.6	17955.5	17484.6	17527.4	17838.8	17507.1	17536
			403.58	18941.5	18982.1	18323.7	18867.4	18353.6	18348.1	18384.2		403.58	17798.2	18006.7	17481.8	17525.7	17888	17504.6	17533.7
			403.53	18938.6	19058.1	18319.3	18941.6	18350	18344.1	18380.4		403.53	17972.5	18065.8	17478.5	17523.6	17945	17501.7	17531
			403.48	19225	19145.2	18315	19026.8	18346.4	18340.1	18376.7		403.48	18317.1	18134.2	17475	17521.3	18011.3	17498.6	17528.1
			403.43	18977.6	19244	18310.4	19123.7	18342.7	18335.9	18372.8		403.43	18231.6	18212.7	17471.3	17518.7	18087.7	17495.2	17524.9
			403.38	19257.4	19355.5	18306	19233.2	18339.2	18331.9	18369.1		403.38	17656.7	18302.6	17467.5	17516.2	18175.3	17491.9	17521.8
			403.33	19406.6	19480.2	18301.4	19355.9	18335.5	18327.7	18365.2		403.33	18025.2	18405.3	17464.4	17514.4	18275.7	17489.1	17519.2
			403.28	19301.8	19618.5	18296.7	19492.1	18331.7	18323.4	18361.2		403.28	18789.8	18520.5	17460.9	17512.2	18388.5	17486	17516.3
			403.23	19886.4	19770.9	18292	19642.4	18328.1	18319.2	18357.3		403.23	18893.2	18648.4	17456.6	17509.4	18513.9	17482.2	17512.7
			403.18	19840.4	19937.1	18287	19806.3	18324.1	18314.7	18353		403.18	18885.6	18790.2	17452.3	17506.6	18653.2	17478.3	17509
			403.13	20037.1	20117	18282.1	19984	18320.2	18310.2	18348.8		403.13	18838.7	18945.9	17448	17503.8	18806.2	17474.4	17505.4
			403.08	20221.7	20310.2	18277	20174.8	18316.2	18305.5	18344.5		403.08	18900.3	19115.6	17443.7	17501.1	18973.2	17470.6	17501.7
			403.03	20273.5	20515.5	18271.7	20377.7	18312.2	18300.8	18340		403.03	18705.7	19298.5	17439.3	17498.4	19153.3	17466.7	17498
			402.98	20656.3	20731.7	18266.5	20591.4	18308.2	18296	18335.5		402.98	19083.8	19494	17435.2	17496	19346	17463	17494.5
			402.93	20887.7	20957.1	18261	20814.2	18304	18291	18330.8		402.93	19559.3	19700.7	17430.6	17493.3	19549.6	17459	17490.7
			402.88	21278.1	21189.5	18255.3	21043.9	18299.6	18285.9	18326		402.88	19645.2	19916.5	17425.7	17490.2	19762.3	17454.5	17486.4
			402.83	21389.8	21426.6	18249.4	21278.2	18295.2	18280.5	18320.9		402.83	19848	20140	17420.6	17487.1	19982.5	17450	17482.1
			402.78	21172.9	21665.3	18243.4	21514.1	18290.7	18275.1	18315.8		402.78	20036.8	20368.4	17415.3	17484	20207.5	17445.3	17477.6
			402.73	21545.6	21902.9	18237.6	21748.7	18286.4	18269.8	18310.8		402.73	20615.2	20598.8	17409.9	17480.7	20434.5	17440.5	17472.9
			402.68	22050.9	22135.5	18231.5	21978.2	18281.9	18264.3	18305.6		402.68	20793.6	20827.9	17403.9	17477	20659.9	17435.1	17467.7
			402.63	22680	22358.8	18225.1	22198.4	18277.2	18258.5	18300.1		402.63	21203.2	21052.2	17397.8	17473.3	20880.4	17429.6	17462.3
			402.58	22571.8	22569.1	18218.3	22405.3	18272.2	18252.3	18294.2		402.58	21183.4	21267.6	17391.3	17469.3	21091.9	17423.7	17456.5
			402.53	22536.3	22762.2	18211.6	22594.9	18267.4	18246.2	18288.4		402.53	21807.4	21470.3	17384.7	17465.4	21290.4	17417.8	17450.8
			402.48	22989.1	22933.9	18204.8	22763	18262.7	18240.2	18282.6		402.48	21462.4	21655.3	17377.6	17461.1	21471.1	17411.5	17444.5
			402.43	23618.3	23079.9	18197.8	22905.2	18257.9	18233.9	18276.5		402.43	22019.6	21819.3	17370.8	17457.3	21630.6	17405.4	17438.6
			402.38	23614.7	23196.1	18190.4	23017.3	18252.8	18227.2	18270.1		402.38	22249.8	21957	17363.5	17453.1	21763.6	17398.8	17432.1
			402.33	23192.1	23279.7	18183	23096.7	18247.8	18220.5	18263.7		402.33	22255.4	22065.1	17356	17448.9	21866.7	17392.1	17425.4
			402.28	23571.5	23328.3	18175.9	23140.9	18243.3	18214.2	18257.5		402.28	22278.4	22140.3	17348.5	17444.9	21936.7	17385.4	17418.8
			402.23	23975.6	23340.1	18168.5	23148	18238.8	18207.6	18251.2		402.23	22656.6	22180.4	17340.9	17441	21971.2	17378.7	17412.1
			402.18	23193.7	23314.6	18160.8	23117.4	18234.3	18200.8	18244.6		402.18	22494.8	22183.6	17333	17437.1	21968.6	17371.7	17405
			402.13	23045.3	23253.3	18153.7	23050.6	18230.7	18194.5	18238.5		402.13	22358.1	22150.4	17325.2	17433.7	21929.1	17365	17398.2
			402.08	23642.5	23157.5	18146.6	22949	18227.4	18188.4	18232.5		402.08	22665	22081.7	17317.5	17430.7	21853.7	17358.3	17391.5
			402.03	23322.5	23029.9	18139.1	22815	18224.2	18181.9	18226.1		402.03	22148	21979.5	17309.5	17427.8	21744.3	17351.5	17384.5
			401.98	22963.5	22874.3	18131.9	22652.4	18221.8	18175.7	18220		401.98	21904.7	21847.5	17302	17426	21604.6	17345.2	17377.9
			401.93	22894.2	22694.8	18124.8	22465.2	18220.3	18169.7	18214.1		401.93	22012.3	21689.4	17294.8	17424.9	21438	17339.2	17371.7
			401.88	22461.4	22495.8	18117.8	22257.5	18219.6	18163.9	18208.3		401.88	21866.2	21509.3	17287.4	17424.5	21248.5	17333.2	17365.3
			401.83	21894.2	22281.7	18111.1	22033.7	18220.1	18158.4	18202.7		401.83	21347	21311.6	17280.2	17425.1	21040.6	17327.3	17359.1
			401.78	21740	22057.4	18104.7	21798.4	18222.2	18153.3	18197.6		401.78	20955.3	21101.7	17273.4	17427.2	20819.2	17322.1	17353.4
			401.73	22064.5	21826.7	18098.4	21555.2	18225.8	18148.4	18192.5		401.73	20599.9	20883.7	17267	17431	20588.2	17317.3	17348
			401.68	21899	21593.4	18091.9	21307.5	18230.9	18143.4	18187.3		401.68	20305.4	20661.9	17260.9	17436.8	20351.6	17313	17343
			401.63	21419	21361.8	18085.5	21059.4	18238.2	18138.6	18182.2		401.63	20467.4	20440.5	17255.1	17444.8	20113.4	17309.1	17338.3
			401.58	20889.5	21135.5	18079.4	20814	18248.2	18134.2	18177.4		401.58	20455.6	20222.6	17249.1	17455	19876.1	17305.2	17333.5
			401.53	20586.7	20918	18073.7	20574.2	18261.5	18130.3	18173		401.53	19356.5	20012.2	17243.1	17468.1	19643.3	17301.5	17328.7
			401.48	20628.9	20711.9	18068.1	20342.4	18278.3	18126.6	18168.8		401.48	19524.4	19813.4	17238.2	17485.7	19418.3	17298.9	17324.9
			401.43	20131.3	20519.5	18062.5	20120	18299.2	18123.1	18164.6		401.43	19481.3	19627.8	17233	17507.4	19202.1	17296.4	17321
			401.38	19929.9	20343.6	18057.2	19909.4	18325	18120.1	18160.7		401.38	18801.8	19458.3	17227.9	17534.1	18996.8	17294.1	17317.2
			401.33	19813.9	20185.8	18052	19711.2	18356.2	18117.3	18157		401.33	18804.3	19307.7	17223.5	17567.3	18804.1	17292.7	17314
			401.28	19976.8	20047.7	18046.9	19526.5	18393.6	18114.9	18153.4		401.28	18666.7	19177.5	17219	17607.5	18624.7	17291.5	17310.8
			401.23	19904.8	19930.5	18041.7	19355.6	18437.7	18112.5	18149.7		401.23	18759.5	19069.4	17214.7	17655.9	18459	17290.8	17307.8
			401.18	19475.4	19835.2	18036.5	19198.6	18489.6	18110.4	18146.1		401.18	19018.1	18984.8	17210.2	17713.6	18307	17290.2	17304.7
			401.13	19603.1	19762.9	18031.6	19056	18550.2	18108.8	18142.8		401.13	18625.6	18924.9	17205.6	17781.7	18168.7	17289.7	17301.4
			401.08	19335.7	19713.8	18026.6	18926.8	18620.1	18107.4	18139.4		401.08	18697.8	18891.3	17201.2	17862.4	18044.3	17289.9	17298.5
			401.03	19750.9	19688.4	18021.8	18810.9	18700.2	18106.5	18136.2		401.03	18656.1	18884.8	17196.9	17956.5	17932.8	17290.4	17295.6
			400.98	19804.9	19686.4	18016.7	18707.2	18790.8	18105.6	18132.8		400.98	18938.1	18906.1	17192.5	18065.8	17833.8	17291.4	17292.7
			400.93	19476.5	19707.7	18011.6	18615	18892.9	18105	18129.5		400.93	19101.6	18955.7	17187.9	18191.4	17745.9	17292.5	17289.6
			400.88	19909.9	19752.3	18006.7	18533.9	19007	18105	18126.3		400.88	19415.8	19034.2	17183.1	18334.7	17668.5	17294	17286.3
			400.83	19795.3	19819.1	18001.5	18462.2	19133.1	18105.2	18122.9		400.83	19366	19141.9	17178	18497	17600.5	17295.7	17282.8
			400.78	20085.1	19907.6	17996.3	18399.6	19271.5	18105.9	18119.7		400.78	19475.6	19279.1	17173	18679.5	17541.2	17297.9	17279.4
			400.73	20227.3	20016.7	17991	18344.7	19421.9	18106.8	18116.2		400.73	19351.5	19445.5	17167.9	18882.9	17489.7	17300.6	17275.9
			400.68	20591.4	20145	17985.6	18296.8	19584.1	18108.2	18112.8		400.68	19815.8	19641.2	17162.8	19108.1	17445	17304.1	17272.6
			400.63	20342.6	20291	17980	18254.8	19757.1	18109.9	18109.1		400.63	19793.8	19864.5	17157.4	19354.2	17405.9	17307.8	17268.9
			400.58	20521.9	20453.4	17974.5	18218.4	19940.3	18112.4	18105.7		400.58	20077.1	20115	17151.9	19621.6	17372	17312.1	17265.2
			400.53	20871.4	20629.6	17968.9	18186.6	20132.1	18115.4	18102.2		400.53	20764.9	20390.5	17146.2	19908.7	17342.2	17317	17261.3
			400.48	20759.8	20817.3	17963	18158.5	20330.7	18118.8	18098.5		400.48	21075.6	20688.7	17139.9	20213.9	17315.6	17322	17256.8
			400.43	21375.6	21014.4	17957.3	18133.9	20534.4	18123	18094.9		400.43	20922.1	21007.3	17133.2	20535.5	17291.9	17327.5	17252.1
			400.38	21707.1	21217.2	17951.2	18111.8	20740.3	18127.6	18091		400.38	21877.9	21343.2	17126.7	20870.9	17271	17334	17247.5
			400.33	21685.8	21423.1	17944.8	18091.8	20945.9	18132.8	18087		400.33	21694.7	21692.1	17119.3	21215.9	17251.4	17340.6	17242.1
			400.28	21764.5	21628.7	17938.4	18074	21148.2	18138.8	18083		400.28	22324.8	22050	17112.1	21567.2	17233.8	17348.3	17236.9
			400.23	21965.4	21830.4	17932	18057.7	21344	18145.8	18079		400.23	22482	22411.7	17104.2	21919.6	17217.2	17356.3	17231.2
			400.18	22068.1	22024.5	17925.5	18042.7	21529.8	18153.5	18075		400.18	23054.1	22772.1	17096.2	22268.5	17201.6	17365.3	17225.4
			400.13	22605.8	22207	17918.9	18028.7	21701.8	18162.2	18070.9		400.13	23175.6	23124.4	17087.7	22607.1	17186.5	17374.8	17219.1
			400.08	22585.5	22373.9	17911.9	18015.4	21856	18171.7	18066.6		400.08	23643.7	23463.2	17079.1	22930.1	17172.2	17385.3	17212.8
			400.03	22406.6	22521.4	17905	18002.8	21989	18182.2	18062.4		400.03	24152.9	23781	17070	23230.1	17158.1	17396.6	17206.1
			399.98	22615.2	22646.3	17898.2	17991	22097.4	18194	18058.4		399.98	23794.8	24070.9	17060.4	23500.6	17144.1	17408.5	17199
			399.93	22423.6	22745.1	17891.2	17979.6	22177.9	18206.9	18054.3		399.93	23772.4	24327.2	17051.2	23735.6	17130.8	17422	17192.2
			399.88	22386.7	22815.5	17884.3	17968.7	22228.2	18221.1	18050.5		399.88	24141.4	24542.8	17041.9	23928.2	17118	17436.8	17185.6
			399.83	22552	22855.7	17877.5	17958.2	22246.6	18236.7	18046.7		399.83	24916.3	24711.8	17032.3	24072.4	17105.2	17452.5	17178.8
			399.78	22365.4	22864.8	17870.6	17948	22232	18253.5	18043		399.78	24610.4	24829	17022	24163.2	17091.8	17468.8	17171.2
			399.73	22356.5	22843.2	17863.7	17938.1	22185.1	18271.8	18039.5		399.73	24612.7	24892.2	17012	24198.4	17079	17486.7	17164.1
			399.68	22621.4	22792	17856.9	17928.4	22106.8	18291.5	18036.1		399.68	24555	24899.7	17001.9	24176.1	17066.4	17505.9	17157.1
			399.63	22306.9	22713.2	17849.9	17918.7	21999.2	18312.5	18032.6		399.63	24523.4	24851.9	16991.9	24097	17054	17526.5	17150.2
			399.58	22324.5	22610	17843.1	17909.4	21865.2	18335.1	18029.5		399.58	24440.4	24750.9	16982	23963.1	17041.7	17548.5	17143.5
			399.53	22548	22485.5	17836.3	17900.3	21708.2	18359.3	18026.6		399.53	24349.3	24600.8	16972	23778.4	17029.7	17571.8	17137
			399.48	22604.9	22343.2	17829.3	17891.1	21531.7	18384.8	18023.7		399.48	24065.6	24406.7	16962.2	23548.1	17017.8	17596.6	17130.7
			399.43	22070.4	22186.9	17822.3	17882	21339.2	18411.8	18020.9		399.43	23996.2	24174.7	16952.6	23278.3	17006.3	17623	17124.8
			399.38	22146.4	22020.9	17815.7	17873.4	21135.2	18440.7	18018.6		399.38	23596.2	23911.3	16943.1	22975.6	16995	17650.7	17119.2
			399.33	21959.1	21848.3	17808.9	17864.8	20922.7	18471	18016.5		399.33	23378.8	23623.5	16933.9	22646.8	16984.1	17680.1	17114.1
			399.28	21465	21672.8	17802.3	17856.4	20705.6	18503	18014.8		399.28	23192.6	23318	16924.9	22299	16973.5	17710.8	17109.5
			399.23	21450	21497.8	17796	17848.4	20487	18536.9	18013.6		399.23	23477.6	23001.2	16916.1	21938.2	16963.2	17742.9	17105.2
			399.18	21514.9	21325.7	17789.7	17840.5	20269.5	18572.2	18012.7		399.18	22702.6	22678.5	16907	21570.1	16952.6	17775.8	17100.9
			399.13	21137.6	21159.3	17783.4	17832.6	20055.8	18609	18012		399.13	22746.8	22356.7	16898.6	21201.6	16942.8	17810.5	17097.7
			399.08	20934.6	21000.8	17777.3	17825	19848.2	18647.4	18012		399.08	22199.1	22039.7	16890.2	20836.6	16933.1	17846.1	17094.6
			399.03	21202.8	20852.2	17771.3	17817.6	19648.7	18687.3	18012.4		399.03	21707.7	21732.9	16882.3	20480.3	16923.8	17883.1	17092.4
			398.98	20869.4	20714.6	17765.1	17810.1	19458.4	18728.4	18013.1		398.98	21436	21439.6	16874.8	20136.5	16915.2	17921.4	17091.1
			398.93	20842.4	20589.4	17759.2	17802.9	19278.7	18770.9	18014.4		398.93	21061	21162.6	16867.6	19807.7	16906.8	17960.6	17090.4
			398.88	20823.5	20477.5	17753.2	17795.7	19110.7	18814.6	18016.2		398.88	21065	20904.7	16860.7	19496.9	16898.7	18000.7	17090.5
			398.83	20502.8	20379.2	17747.3	17788.6	18954.5	18859.4	18018.6		398.83	20781.2	20667.1	16853.8	19205.4	16890.8	18041.3	17091
			398.78	20369.7	20295.1	17741.6	17781.7	18811	18905.4	18021.8		398.78	20796.1	20451.5	16847.2	18934.9	16883.1	18082.5	17092.4
			398.73	20322	20225	17735.9	17775	18679.8	18952.3	18025.7		398.73	20318.4	20258	16840.5	18685.8	16875.4	18123.9	17094.3
			398.68	20332.9	20168.4	17730.3	17768.3	18560.6	19000.1	18030.3		398.68	20052.1	20087.2	16834.3	18458.5	16868.3	18165.8	17097.4
			398.63	20798.1	20125	17724.7	17761.6	18453.2	19048.4	18035.7		398.63	20348.3	19938.7	16828.3	18252.9	16861.4	18207.9	17101.4
			398.58	20527.5	20093.8	17718.7	17754.7	18356.5	19097	18041.7		398.58	20297.9	19811.2	16822	18067.7	16854.2	18249.4	17105.9
			398.53	20179.4	20074.6	17713	17748	18270.6	19146.1	18048.7		398.53	19782.7	19704.1	16815.8	17902.5	16847.2	18290.6	17111.2
			398.48	20477.5	20066.6	17707.4	17741.6	18194.6	19195.5	18057		398.48	19684.3	19616.5	16810	17756.3	16840.6	18331.6	17118
			398.43	20345.5	20068.5	17701.7	17735	18127.4	19244.9	18066.3		398.43	19656.2	19546.6	16804.4	17627.6	16834.1	18372	17126
			398.38	20440.7	20079.7	17696	17728.5	18068.3	19294.1	18076.8		398.38	19870.3	19493	16798.7	17514.9	16827.8	18411.5	17135
			398.33	20817	20099.2	17690.3	17722	18016.5	19343	18088.6		398.33	19779.6	19453.7	16792.9	17416.4	16821.2	18449.6	17145.1
			398.28	20553.7	20125.9	17684.3	17715.2	17971	19391	18101.6		398.28	19676.3	19427.4	16787.1	17331.1	16814.7	18486.4	17156.5
			398.23	20496.9	20159.3	17678.5	17708.7	17931.3	19438.5	18116.3		398.23	19580.6	19412.7	16781.4	17257.3	16808.4	18521.8	17169.5
			398.18	20450.2	20198.6	17672.7	17702.2	17896.7	19485.1	18132.8		398.18	19457.6	19408	16775.8	17193.7	16802.1	18555.6	17184.1
			398.13	20612.8	20243	17667	17695.7	17866.4	19530.6	18151.2		398.13	19645.8	19412.1	16770.3	17139	16796	18587.5	17200.5
			398.08	20358.5	20291.6	17661.1	17689.2	17839.7	19574.6	18171.5		398.08	19560.1	19423.3	16764.7	17091.8	16789.7	18617.2	17218.6
			398.03	20443.8	20344.2	17655.4	17682.9	17816.4	19617.2	18194		398.03	19286.2	19440.7	16759.1	17051.1	16783.6	18644.5	17238.7
			397.98	20551.7	20399.9	17649.7	17676.5	17795.7	19657.8	18218.9		397.98	19516.6	19463.5	16753.7	17016.2	16777.7	18669.6	17261.2
			397.93	20856.7	20458.4	17643.8	17670.1	17777.2	19696.4	18246.2		397.93	19329.2	19490.3	16748.2	16985.7	16771.5	18691.8	17285.7
			397.88	20656.3	20519	17637.8	17663.5	17760.5	19732.5	18276		397.88	19509.7	19520.8	16742.8	16959.3	16765.6	18711.3	17312.9
			397.83	20431.9	20581.7	17631.9	17657	17745.3	19766.2	18308.9		397.83	19125.3	19554	16737.2	16936	16759.5	18727.6	17342.5
			397.78	20543.2	20646.2	17626.2	17650.7	17731.7	19797.3	18345		397.78	19337.5	19589.8	16732	16915.6	16753.8	18741.1	17375.2
			397.73	20505.8	20712.2	17620.3	17644.3	17719.1	19825.5	18384.3		397.73	19142.3	19627.3	16726.6	16897.3	16748	18751.1	17410.7
			397.68	20632.7	20779.5	17614.5	17638	17707.3	19850.5	18427.3		397.68	19586.8	19666.6	16721.3	16880.9	16742.2	18757.8	17449.6
			397.63	20971.1	20847.9	17608.6	17631.6	17696.3	19872.1	18473.8		397.63	19773.6	19706.8	16715.7	16865.6	16736.2	18760.7	17491.5
			397.58	20907.3	20917.3	17602.5	17625	17685.6	19889.9	18524.2		397.58	19428	19748.2	16709.8	16851.3	16729.9	18759.8	17536.8
			397.53	21133.7	20987.7	17596.4	17618.5	17675.4	19904.2	18578.9		397.53	19540.4	19791.1	16704.3	16838.4	16724	18755.6	17586.1
			397.48	20903.1	21059	17590.2	17611.8	17665.5	19914.5	18637.9		397.48	19687.9	19835.1	16698.7	16826.1	16717.9	18747.7	17639.4
			397.43	20670.7	21131.8	17584.1	17605.3	17656.1	19921	18701.8		397.43	19831.2	19880.3	16692.9	16814.4	16711.7	18736.1	17696.8
			397.38	21357.9	21205.9	17578.2	17598.9	17647.2	19923.6	18770.7		397.38	20123.1	19926.8	16687	16803.1	16705.5	18720.9	17758.4
			397.33	21342.9	21281	17571.8	17592.1	17638	19921.7	18844.5		397.33	19898.2	19974.7	16680.8	16792	16698.9	18701.9	17824.5
			397.28	20783.1	21357.7	17565.4	17585.3	17629.1	19915.8	18923.8		397.28	19833.4	20024.7	16674.8	16781.5	16692.5	18679.7	17895.5
			397.23	21175.7	21436.6	17559.4	17578.9	17620.7	19906	19009.1		397.23	19736.6	20076.9	16668.9	16771.3	16686.3	18654.3	17971.7
			397.18	21402.2	21517.3	17553.1	17572.3	17612.2	19892	19100.2		397.18	19854.8	20131.6	16663.1	16761.6	16680.1	18625.8	18053.3
			397.13	21123.5	21600.1	17546.7	17565.5	17603.6	19873.8	19197.3		397.13	20318.6	20188.9	16657.1	16752	16673.8	18594.3	18140.2
			397.08	21456.3	21685.8	17540.5	17558.9	17595.4	19851.8	19301.1		397.08	19723.4	20248.9	16650.7	16742.2	16667.1	18559.4	18232.3
			397.03	21482.8	21774.1	17534	17552.1	17587.1	19825.8	19411.2		397.03	19807.2	20312.7	16644.9	16733.1	16660.9	18522.5	18330.8
			396.98	21451.5	21865.7	17527.5	17545.3	17578.8	19796	19528.1		396.98	20265.2	20380.2	16638.9	16724.1	16654.7	18483	18435.2
			396.93	21822	21960.9	17521	17538.5	17570.7	19762.7	19652.2		396.93	20493.9	20451.4	16632.6	16714.9	16648	18440.8	18545.3
			396.88	21520.7	22059.8	17514.3	17531.4	17562.4	19725.9	19783.1		396.88	20640	20526.6	16626	16705.5	16641.2	18396.3	18661.5
			396.83	21823.2	22163.2	17507.8	17524.6	17554.3	19686	19921.7		396.83	20734.8	20606.3	16619.3	16696.2	16634.2	18349.8	18783.9
			396.78	22006.4	22270.8	17501.1	17517.6	17546.2	19643	20067.4		396.78	20679.6	20690.9	16612.5	16686.9	16627.1	18301.5	18912.7
			396.73	22250.1	22383.3	17494.3	17510.5	17538	19597	20220.6		396.73	20683.6	20780.7	16605.7	16677.8	16620	18251.8	19048
			396.68	22364.6	22500.8	17487.3	17503.2	17529.7	19548.4	20381.4		396.68	20809.4	20875.9	16598.9	16668.8	16613	18200.7	19190
			396.63	22465.3	22623.7	17480.2	17495.8	17521.3	19497.4	20549.7		396.63	21035.7	20976.6	16592	16659.7	16605.9	18148.5	19338.5
			396.58	22391.9	22752.2	17473.1	17488.4	17513	19444.2	20725.8		396.58	21101.8	21082.9	16584.9	16650.6	16598.5	18095.1	19493.3
			396.53	22655.6	22886.5	17466	17481.1	17504.7	19389.2	20909.5		396.53	21061.6	21195	16577.7	16641.4	16591.1	18041	19654.6
			396.48	23125.9	23026.8	17458.7	17473.6	17496.4	19332.4	21100.6		396.48	21098.1	21313.1	16570.5	16632.4	16583.7	17986.3	19822.3
			396.43	23006.7	23172.9	17451.2	17465.7	17487.8	19273.8	21299		396.43	21459.7	21437.4	16563.3	16623.4	16576.3	17931.2	19996.5
			396.38	22937.4	23325.3	17443.7	17458	17479.2	19214.2	21504.8		396.38	21413.7	21567.3	16555.8	16614.1	16568.5	17875.6	20176.4
			396.33	23784.1	23484.1	17436.2	17450.3	17470.8	19153.6	21718		396.33	21912.4	21703.4	16548.3	16605	16560.8	17819.9	20362.5
			396.28	24072.4	23648.5	17428.2	17442.1	17461.9	19091.7	21937.5		396.28	22108.3	21844.9	16540.3	16595.4	16552.6	17764	20553.8
			396.23	23844.3	23818.9	17420	17433.7	17452.8	19029	22163.4		396.23	22039.2	21992	16532.1	16585.8	16544.2	17708	20750.3
			396.18	24002.1	23995.6	17412	17425.4	17443.9	18966.1	22396.1		396.18	22265.5	22144.9	16524	16576.2	16535.9	17652.5	20952.3
			396.13	24608.8	24177.9	17403.8	17417	17434.9	18903	22634.4		396.13	22383.5	22302.9	16515.7	16566.5	16527.4	17597.3	21158.8
			396.08	24172.8	24365.5	17395.3	17408.3	17425.6	18839.4	22878.1		396.08	22419.3	22466	16507.2	16556.7	16518.8	17542.6	21369.7
			396.03	24865.9	24558.5	17387	17399.8	17416.6	18776.2	23127		396.03	22671.8	22633.8	16498.8	16546.9	16510.1	17488.5	21584.5
			395.98	24785.3	24756.1	17378.3	17390.9	17407.1	18713	23380.1		395.98	23059.1	22805.7	16490	16537	16501.2	17435.1	21802.6
			395.93	25274.1	24958.3	17369.7	17382.1	17397.8	18650.2	23637.4		395.93	23082.5	22981.3	16481	16526.7	16491.9	17382.2	22023.4
			395.88	24974.9	25164.2	17360.7	17372.9	17388.1	18587.7	23897.5		395.88	23371.1	23160.3	16471.8	16516.4	16482.6	17330.3	22246.5
			395.83	25583.7	25373.8	17351.9	17363.9	17378.6	18526.2	24160.8		395.83	23575.6	23342	16462.4	16505.9	16473.1	17279.1	22471.2
			395.78	25568.9	25585.7	17342.7	17354.6	17368.8	18465.1	24425.4		395.78	23399.4	23525.8	16452.8	16495.2	16463.3	17228.9	22696.8
			395.73	25802.3	25799.9	17333.6	17345.2	17359	18405	24691.3		395.73	23628.8	23711.3	16443.4	16484.8	16453.7	17180	22923
			395.68	26101.3	26015.5	17324.2	17335.7	17349.1	18345.8	24957.6		395.68	24188.6	23897.8	16433.7	16474.1	16443.9	17132.2	23148.8
			395.63	26038.4	26231.5	17314.7	17326	17339	18287.5	25223.1		395.63	24037.6	24083.9	16423.5	16463	16433.5	17085	23372.9
			395.58	26982.7	26447.6	17305.2	17316.4	17329	18230.6	25487.3		395.58	24244.5	24269.7	16413.5	16452	16423.3	17039.3	23595.5
			395.53	27226.9	26661.9	17295.1	17306.1	17318.4	18174.3	25748.5		395.53	24524.1	24453.8	16403.2	16440.8	16412.9	16994.8	23814.9
			395.48	26476.8	26874.1	17284.9	17295.7	17307.6	18119.3	26006.2		395.48	24780.3	24635.5	16392.7	16429.4	16402.2	16951.3	24030.6
			395.43	26979	27084	17275.1	17285.8	17297.3	18066.1	26260.2		395.43	25085.5	24813.9	16381.9	16417.8	16391.3	16908.8	24241.6
			395.38	27351.6	27289.5	17265	17275.5	17286.7	18014.1	26508.2		395.38	25483.3	24987.9	16370.8	16405.9	16380.1	16867.5	24446.8
			395.33	27648.5	27489.9	17254.7	17265	17275.9	17963.3	26749.7		395.33	25112.9	25156.6	16359.4	16393.7	16368.5	16827.1	24645.3
			395.28	27751.1	27683.9	17244.1	17254.3	17264.9	17913.8	26983.2		395.28	25113.1	25319.5	16348.2	16381.8	16357.3	16788.4	24836.8
			395.23	28234	27870.6	17233.5	17243.6	17253.9	17865.8	27207.9		395.23	25552.9	25475.5	16337.1	16370	16346	16751	25019.9
			395.18	27942.8	28048.9	17222.6	17232.5	17242.5	17819	27422.6		395.18	25916	25623.2	16325.6	16357.7	16334.4	16714.5	25193.4
			395.13	28197.4	28217.7	17211.9	17221.7	17231.4	17774	27626.3		395.13	25766.8	25761.5	16313.7	16345.2	16322.3	16678.9	25356.2
			395.08	28336.9	28375.8	17201	17210.6	17220	17730.2	27817.8		395.08	25890.9	25890.1	16301.9	16332.7	16310.4	16644.7	25508
			395.03	28598.6	28522.1	17189.9	17199.5	17208.7	17688	27995.8		395.03	26318.1	26007.5	16290	16320.2	16298.4	16611.5	25647.4
			394.98	28517.6	28655.3	17178.8	17188.2	17197.1	17647.1	28159.3		394.98	25206.4	26112.7	16277.7	16307.3	16286	16579.2	25773.4
			394.93	28619.4	28774.8	17167.6	17176.9	17185.6	17607.7	28307.5		394.93	26075.2	26206.3	16266.4	16295.4	16274.6	16549	25886.5
			394.88	28550.8	28879.2	17156.4	17165.6	17174	17569.6	28439.3		394.88	26307.2	26285.4	16254.3	16282.7	16262.4	16519.2	25984.1
			394.83	28636.3	28967.9	17145.3	17154.3	17162.5	17533.1	28553.8		394.83	26165.1	26350	16242	16269.8	16250	16490.1	26066.1
			394.78	28780	29039.8	17134	17142.9	17151	17497.8	28650.1		394.78	26087.5	26399.7	16229.8	16257.1	16237.7	16462.3	26132.1
			394.73	28819.1	29094.1	17122.7	17131.5	17139.3	17463.8	28727.5		394.73	26703.8	26433.8	16217.7	16244.4	16225.4	16435.5	26181.5
			394.68	29163.4	29130.2	17111.3	17120	17127.7	17431.1	28785.5		394.68	26221.5	26451.4	16204.9	16231.1	16212.6	16409	26213.4
			394.63	29373.6	29147.5	17099.8	17108.3	17115.8	17399.5	28823.3		394.63	26463.1	26452.9	16192.6	16218.3	16200.2	16383.9	26228.4
			394.58	29074	29145.6	17088	17096.5	17103.7	17368.9	28840.7		394.58	26384.1	26437.5	16180.1	16205.3	16187.6	16359.4	26225.6
			394.53	29283.3	29124.6	17076.5	17084.8	17091.9	17339.6	28837.7		394.53	26233.2	26405.5	16167.6	16192.4	16175	16335.8	26205.3
			394.48	29588.2	29084	17064.8	17073.1	17080	17311.4	28814.1		394.48	26142.5	26356.8	16155.3	16179.6	16162.6	16313	26167.5
			394.43	29042.2	29023.8	17053	17061.1	17067.8	17284	28769.8		394.43	26185.6	26291.5	16143	16166.9	16150.2	16291.1	26112.5
			394.38	28908.6	28944.8	17041.4	17049.4	17056	17257.9	28705.7		394.38	26349.6	26209.9	16130.7	16154.1	16137.8	16269.8	26040.3
			394.33	29155.9	28846.9	17030	17037.9	17044.3	17233	28621.7		394.33	26564.1	26112	16118.3	16141.2	16125.3	16249	25951.3
			394.28	28389.1	28730.5	17018.3	17026.2	17032.4	17208.7	28518.2		394.28	25557.5	25998.5	16105.6	16128.1	16112.5	16228.6	25846
			394.23	28629.9	28596.8	17007.2	17014.9	17021	17185.8	28396.5		394.23	25765.9	25871.1	16093.8	16116	16100.6	16209.7	25726.2
			394.18	28571.5	28445.6	16995.9	17003.5	17009.4	17163.6	28256.6		394.18	26127.6	25729.1	16081.8	16103.6	16088.6	16191.2	25591.3
			394.13	28356.9	28278.2	16984.6	16992.1	16997.9	17142.2	28099.7		394.13	25403.1	25573.4	16069.5	16090.9	16076.2	16172.7	25442.1
			394.08	28654.8	28095.4	16973.4	16980.9	16986.5	17121.7	27926.6		394.08	25539.6	25405.5	16057.9	16078.9	16064.4	16155.4	25280.4
			394.03	28225.4	27898	16962.1	16969.4	16975	17101.6	27738.2		394.03	25302	25225.9	16046.1	16066.7	16052.6	16138.4	25106.4
			393.98	27838.5	27687.3	16951	16958.3	16963.7	17082.5	27535.8		393.98	25603.3	25035.5	16034.5	16054.8	16040.9	16122	24921.2
			393.93	27832.4	27464.2	16940.1	16947.3	16952.6	17064.2	27320.5		393.93	25174	24834.7	16022.6	16042.5	16029	16105.7	24725.3
			393.88	27630.8	27229.9	16929.3	16936.4	16941.5	17046.4	27093.4		393.88	24808.2	24625.4	16011.1	16030.7	16017.4	16090.1	24520.5
			393.83	27399.1	26985.2	16918.6	16925.6	16930.6	17029.3	26855.4		393.83	24705.7	24408.2	16000	16019.2	16006.1	16075.1	24307.5
			393.78	26798.7	26731.7	16908	16914.9	16919.8	17012.8	26608		393.78	24343.1	24184.1	15988.9	16007.8	15995	16060.6	24087.3
			393.73	26447.6	26470.4	16897.8	16904.6	16909.4	16997.2	26352.4		393.73	24224.7	23954.1	15978.1	15996.8	15984.2	16046.6	23861
			393.68	26037.1	26202.1	16887.7	16894.5	16899.2	16982.2	26089.5		393.68	24043.3	23718.8	15967.5	15985.8	15973.5	16033	23629
			393.63	25701.2	25928.3	16878	16884.7	16889.3	16967.8	25820.6		393.63	23830.3	23479.5	15957	15975	15962.9	16019.7	23392.8
			393.58	25124.5	25649.7	16868.4	16875	16879.5	16953.9	25546.5		393.58	23399.3	23236.7	15946.7	15964.5	15952.5	16006.9	23153
			393.53	25592.3	25367.8	16859.2	16865.8	16870.2	16940.8	25268.8		393.53	23405.5	22991.9	15936.8	15954.2	15942.5	15994.6	22910.8
			393.48	25074.9	25082.7	16849.8	16856.2	16860.5	16927.6	24987.6		393.48	22277.9	22745.3	15926.9	15944	15932.6	15982.5	22666.8
			393.43	24993.8	24795.9	16840.6	16847	16851.2	16915.1	24704.3		393.43	22563.4	22498.6	15918	15934.9	15923.6	15971.5	22422.5
			393.38	24212.9	24508.3	16831.5	16837.8	16841.9	16902.8	24420.1		393.38	22657.2	22251.6	15908.8	15925.5	15914.4	15960.5	22177.6
			393.33	23541	24220.9	16822.8	16829.1	16833.1	16891.3	24135.8		393.33	21787	22004.9	15899.5	15915.9	15905	15949.5	21933
			393.28	23770.7	23934.9	16814.6	16820.8	16824.7	16880.4	23852.7		393.28	21488.5	21760.3	15891.1	15907.2	15896.5	15939.4	21690.4
			393.23	23590	23650.2	16806.2	16812.3	16816.2	16869.6	23570.8		393.23	21458.7	21517.9	15882.9	15898.8	15888.3	15929.7	21449.7
			393.18	23045.3	23367.8	16797.9	16804	16807.8	16859	23290.9		393.18	20643.1	21277.8	15874.7	15890.4	15880	15920.1	21211.4
			393.13	22576.4	23088.9	16790	16796	16799.7	16849	23014.3		393.13	20401.7	21041.6	15867.3	15882.7	15872.6	15911.4	20976.8
			393.08	22718.2	22813.8	16782.4	16788.3	16791.9	16839.3	22741.3		393.08	20312.8	20809.1	15860.1	15875.3	15865.3	15902.9	20745.8
			393.03	22468.5	22542.9	16774.6	16780.5	16784	16829.8	22472.5		393.03	20439	20580.8	15853	15867.9	15858.1	15894.6	20519
			392.98	21832.4	22277	16767	16772.8	16776.3	16820.5	22208.6		392.98	20137.3	20356.9	15845.7	15860.5	15850.8	15886.3	20296.5
			392.93	21877.9	22016.7	16759.9	16765.6	16769	16811.7	21950		392.93	19768.4	20138	15838.7	15853.3	15843.8	15878.2	20078.9
			392.88	21614.7	21762.2	16752.6	16758.3	16761.7	16803	21697.2		392.88	19568.7	19924.8	15832.1	15846.4	15837.1	15870.6	19866.9
			392.83	21349.4	21513.9	16745.6	16751.2	16754.5	16794.5	21450.5		392.83	19367.4	19717.2	15825.6	15839.7	15830.6	15863.2	19660.5
			392.78	21049.7	21272.4	16738.7	16744.2	16747.5	16786.3	21210.6		392.78	19406.6	19515.7	15819.3	15833.3	15824.2	15856.1	19460.1
			392.73	20705	21038	16732	16737.5	16740.6	16778.3	20977.5		392.73	18795.6	19320.2	15813	15826.7	15817.8	15848.9	19265.7
			392.68	20576.1	20810.6	16725.5	16730.9	16734	16770.6	20751.5		392.68	18948.7	19131.3	15807.2	15820.8	15812	15842.4	19077.9
			392.63	20166.1	20590.8	16719	16724.4	16727.5	16763.1	20533		392.63	19098.9	18948.9	15801.3	15814.7	15806.1	15835.7	18896.4
			392.58	20383.2	20378.6	16712.9	16718.2	16721.2	16755.9	20322		392.58	18776.6	18772.6	15795.3	15808.4	15800	15828.9	18721.1
			392.53	19844.3	20174	16706.6	16711.8	16714.8	16748.6	20118.5		392.53	18803	18603.3	15789.5	15802.5	15794.1	15822.4	18552.8
			392.48	19773.1	19977.4	16700.6	16705.8	16708.7	16741.6	19923		392.48	18236.2	18440.6	15783.7	15796.5	15788.3	15816	18391
			392.43	19838.5	19788.4	16694.7	16699.8	16702.6	16734.8	19735.2		392.43	18438.3	18285	15778.4	15791.1	15783	15810.1	18236.2
			392.38	19492	19607.3	16688.7	16693.8	16696.5	16728	19555.1		392.38	18481.6	18135.9	15773	15785.4	15777.5	15804	18087.9
			392.33	19484.1	19434	16682.9	16688	16690.7	16721.4	19382.8		392.33	17553.9	17993.2	15767.4	15779.7	15771.9	15797.9	17946
			392.28	19473.9	19268.5	16677.2	16682.2	16684.8	16714.8	19218.2		392.28	17933.7	17858	15762.8	15774.9	15767.2	15792.6	17811.6
			392.23	19379.7	19110.6	16671.4	16676.4	16679	16708.3	19061.2		392.23	18104	17728.9	15757.8	15769.8	15762.1	15787.1	17683.2
			392.18	18968.7	18960.2	16665.7	16670.6	16673.2	16701.9	18911.6		392.18	18047.2	17605.8	15752.6	15764.4	15756.9	15781.4	17560.9
			392.13	19332.9	18817.4	16660.3	16665.1	16667.6	16695.7	18769.7		392.13	17788.8	17489	15747.5	15759.1	15751.8	15775.7	17444.8
			392.08	19050.6	18681.5	16654.6	16659.4	16661.8	16689.4	18634.7		392.08	17391.9	17378.4	15742.6	15754.1	15746.8	15770.3	17334.9
			392.03	18602.8	18553	16649.1	16653.8	16656.2	16683.2	18506.9		392.03	17166.4	17274.1	15738	15749.4	15742.2	15765.3	17231.2
			391.98	18793.5	18431.5	16643.8	16648.6	16650.9	16677.4	18386.2		391.98	17478.8	17175.7	15733.7	15744.9	15737.9	15760.5	17133.5
			391.93	18610.4	18316.4	16638.5	16643.2	16645.5	16671.4	18271.9		391.93	17270	17082.4	15729.1	15740.2	15733.2	15755.5	17040.9
			391.88	18239.4	18208	16633.2	16637.9	16640.2	16665.6	18164.1		391.88	17353.6	16994.7	15724.7	15735.6	15728.8	15750.6	16953.8
			391.83	18273.4	18105.9	16628.2	16632.8	16635	16660	18062.7		391.83	16621	16912	15720.2	15731	15724.2	15745.6	16871.7
			391.78	18589	18009.8	16623.2	16627.8	16629.9	16654.4	17967.3		391.78	16865.1	16834.8	15716.3	15727	15720.3	15741.4	16795.1
			391.73	18209.6	17919.2	16618	16622.5	16624.6	16648.6	17877.3		391.73	16849	16762.2	15712.3	15722.8	15716.2	15736.9	16723
			391.68	17896.5	17834.2	16613	16617.4	16619.5	16643.1	17793		391.68	17025.5	16694	15708.2	15718.6	15712.1	15732.4	16655.4
			391.63	18443	17754.7	16608.2	16612.6	16614.7	16637.8	17714.1		391.63	17332.5	16629.8	15704	15714.3	15707.9	15727.8	16591.8
			391.58	17977.6	17679.7	16603	16607.4	16609.4	16632.1	17639.8		391.58	16767.7	16569.5	15699.5	15709.6	15703.3	15722.9	16532
			391.53	18053.6	17609.8	16598.1	16602.5	16604.5	16626.8	17570.4		391.53	16725.9	16513.5	15695.5	15705.5	15699.3	15718.6	16476.5
			391.48	17988.2	17544.2	16593.2	16597.5	16599.5	16621.4	17505.5		391.48	16537.1	16461.1	15691.5	15701.4	15695.3	15714.3	16424.7
			391.43	17799.4	17483	16588.3	16592.6	16594.5	16616.1	17444.8		391.43	16885.8	16412.3	15687.7	15697.5	15691.5	15710.1	16376.4
			391.38	17499.4	17425.8	16583.6	16587.8	16589.7	16610.9	17388.2		391.38	16723.6	16366.5	15683.6	15693.3	15687.4	15705.7	16331
			391.33	17569.2	17372.5	16579	16583.2	16585	16605.9	17335.4		391.33	16583.9	16323.7	15679.7	15689.2	15683.4	15701.4	16288.8
			391.28	17876.7	17322.8	16574.4	16578.5	16580.4	16600.8	17286.2		391.28	16523.1	16284	15675.8	15685.3	15679.5	15697.2	16249.5
			391.23	17453.4	17276.1	16569.6	16573.7	16575.5	16595.6	17240.1		391.23	16674.2	16246.9	15672	15681.4	15675.7	15693.1	16212.9
			391.18	17585.5	17232.8	16565	16569.1	16570.8	16590.6	17197.2		391.18	16201.1	16212.2	15668.1	15677.3	15671.7	15688.9	16178.6
			391.13	17082.4	17192.2	16560.4	16564.4	16566.1	16585.6	17157.2		391.13	16718.7	16180.2	15664.6	15673.7	15668.2	15685	16147.1
			391.08	17114.1	17154.7	16556	16560	16561.7	16580.9	17120.1		391.08	16322.5	16149.9	15660.6	15669.7	15664.2	15680.8	16117.2
			391.03	17424.9	17119.6	16551.7	16555.7	16557.3	16576.2	17085.6		391.03	16264.6	16121.9	15657	15665.9	15660.5	15676.9	16089.6
			390.98	17543.5	17086.7	16547.1	16551.1	16552.7	16571.2	17053.1		390.98	16384.4	16095.8	15653.5	15662.3	15656.9	15673	16064
			390.93	17255	17055.8	16542.5	16546.4	16548	16566.3	17022.7		390.93	16506.7	16071.3	15649.8	15658.5	15653.2	15669.1	16039.9
			390.88	17128.4	17027.1	16538.1	16541.9	16543.5	16561.5	16994.4		390.88	16244.2	16048.3	15646	15654.6	15649.4	15665	16017.3
			390.83	17189.7	17000.3	16533.7	16537.5	16539.1	16556.7	16968.1		390.83	16089.4	16027	15642.4	15651	15645.8	15661.2	15996.4
			390.78	16903.4	16975.2	16529.3	16533.1	16534.6	16552	16943.4		390.78	16219.9	16007.1	15639	15647.5	15642.4	15657.5	15976.9
			390.73	17050.7	16951.8	16525	16528.8	16530.3	16547.4	16920.4		390.73	16231	15988.4	15635.5	15643.8	15638.8	15653.7	15958.6
			390.68	17229.1	16929.8	16520.7	16524.4	16525.9	16542.8	16898.8		390.68	16106.7	15970.8	15631.9	15640.2	15635.2	15649.9	15941.3
			390.63	16864	16909	16516.3	16520	16521.4	16538	16878.4		390.63	15849.7	15954.3	15628.5	15636.6	15631.7	15646.2	15925.2
			390.58	16909.8	16889.6	16512	16515.7	16517.2	16533.5	16859.3		390.58	15992.1	15939.1	15625.3	15633.4	15628.5	15642.7	15910.3
			390.53	17166.9	16871.2	16507.8	16511.4	16512.8	16528.9	16841.4		390.53	15824.3	15924.5	15621.9	15629.9	15625.1	15639.2	15896.1
			390.48	17229.4	16853.8	16503.4	16507	16508.4	16524.2	16824.3		390.48	15859.7	15910.9	15618.8	15626.6	15621.9	15635.8	15882.9
			390.43	16708.5	16837.2	16498.9	16502.5	16503.9	16519.5	16808.1		390.43	16148.5	15898	15615.5	15623.3	15618.7	15632.3	15870.3
			390.38	17308.8	16821.8	16494.8	16498.3	16499.7	16515.1	16793.1		390.38	15947.9	15885.5	15612	15619.8	15615.1	15628.6	15858.2
			390.33	16718.9	16806.8	16490.3	16493.8	16495.1	16510.3	16778.4		390.33	16028.1	15873.8	15608.7	15616.4	15611.8	15625	15846.8
			390.28	16935.6	16792.9	16486.1	16489.6	16490.9	16505.9	16764.9		390.28	16051.8	15862.6	15605.3	15612.9	15608.4	15621.4	15835.9
			390.23	17086	16779.4	16481.9	16485.3	16486.6	16501.3	16751.8		390.23	15882.8	15851.8	15601.9	15609.4	15605	15617.8	15825.4
			390.18	17212.4	16766.5	16477.5	16480.9	16482.2	16496.7	16739.2		390.18	15824.2	15841.7	15598.7	15606.1	15601.7	15614.4	15815.6
			390.13	16728.7	16754	16473	16476.4	16477.7	16492	16727		390.13	15851.4	15832	15595.5	15602.8	15598.4	15610.9	15806.2
			390.08	16812.7	16742.3	16468.9	16472.2	16473.5	16487.5	16715.7		390.08	15876.6	15822.7	15592.2	15599.5	15595.2	15607.5	15797.2
			390.03	16708.6	16731	16464.6	16468	16469.2	16483.1	16704.7		390.03	15673.3	15813.7	15589	15596.1	15591.9	15604	15788.5
			389.98	16477.1	16720.2	16460.5	16463.8	16465	16478.7	16694.2		389.98	15558.7	15805.2	15585.9	15593	15588.8	15600.8	15780.3
			389.93	16378.5	16709.9	16456.5	16459.8	16460.9	16474.4	16684.2		389.93	15926.2	15797.1	15582.9	15589.9	15585.8	15597.6	15772.5
			389.88	16649.8	16700	16452.5	16455.8	16456.9	16470.3	16674.6		389.88	15890.2	15789	15579.6	15586.5	15582.5	15594.1	15764.6
			389.83	17042.1	16690.2	16448.4	16451.6	16452.8	16465.9	16665.1		389.83	16016.9	15781.1	15576.3	15583.2	15579.1	15590.6	15757
			389.78	16621.1	16680.5	16444	16447.2	16448.4	16461.3	16655.7		389.78	15816.5	15773.3	15572.9	15579.7	15575.7	15587	15749.5
			389.73	16326.4	16671.2	16439.9	16443.1	16444.2	16457	16646.7		389.73	15444.7	15765.8	15569.7	15576.4	15572.5	15583.6	15742.3
			389.68	16669.1	16662.5	16436	16439.1	16440.2	16452.8	16638.2		389.68	16079.5	15759	15566.8	15573.5	15569.5	15580.6	15735.7
			389.63	16497.8	16653.7	16431.8	16435	16436	16448.5	16629.7		389.63	15593.8	15751.6	15563.3	15569.9	15566	15577	15728.6
			389.58	16482.1	16645.2	16427.8	16430.9	16432	16444.2	16621.5		389.58	15494.2	15744.9	15560.3	15566.8	15563	15573.8	15722.2
			389.53	16412.3	16636.8	16423.8	16426.8	16427.9	16440	16613.4		389.53	15757.6	15738.5	15557.3	15563.8	15560	15570.6	15716
			389.48	16465.1	16628.8	16419.8	16422.8	16423.8	16435.8	16605.6		389.48	15740.1	15731.9	15554.1	15560.6	15556.8	15567.3	15709.6
			389.43	16567.7	16620.8	16415.7	16418.8	16419.8	16431.6	16597.9		389.43	15978.7	15725.5	15551	15557.3	15553.6	15564	15703.4
			389.38	16040.5	16612.9	16411.7	16414.7	16415.7	16427.3	16590.2		389.38	15739.9	15718.9	15547.6	15553.9	15550.2	15560.4	15697.1
			389.33	16553.8	16605.5	16407.9	16410.9	16411.8	16423.3	16583		389.33	15701.2	15712.7	15544.4	15550.6	15547	15557.1	15691.1
			389.28	16525.6	16597.8	16403.8	16406.8	16407.7	16419	16575.7		389.28	16033.7	15706.6	15541.2	15547.4	15543.9	15553.8	15685.2
			389.23	16699.1	16590.3	16399.7	16402.7	16403.6	16414.8	16568.4		389.23	15464.5	15700.3	15537.8	15543.9	15540.4	15550.2	15679.2
			389.18	16125.2	16582.8	16395.5	16398.5	16399.4	16410.4	16561.1		389.18	15872	15694.6	15534.9	15540.9	15537.4	15547.1	15673.7
			389.13	16488.6	16575.8	16391.7	16394.6	16395.5	16406.4	16554.3		389.13	16117.6	15688.6	15531.5	15537.6	15534.1	15543.7	15667.9
			389.08	16235.3	16568.6	16387.6	16390.5	16391.4	16402.2	16547.4		389.08	15518.1	15682.5	15528	15534	15530.5	15540	15662
			389.03	16477.2	16561.7	16383.7	16386.6	16387.5	16398.1	16540.7		389.03	15596.1	15676.9	15525	15530.9	15527.5	15536.9	15656.7
			388.98	16636.4	16554.7	16379.7	16382.5	16383.4	16393.9	16533.9		388.98	15832.5	15671.4	15522	15527.8	15524.4	15533.7	15651.4
			388.93	16457.5	16547.7	16375.5	16378.3	16379.2	16389.6	16527.1		388.93	15820.7	15665.7	15518.7	15524.5	15521.1	15530.2	15645.9
			388.88	16291.7	16540.8	16371.5	16374.2	16375.1	16385.3	16520.5		388.88	15374.3	15660.1	15515.4	15521.1	15517.8	15526.8	15640.5
			388.83	16414.3	16534.2	16367.5	16370.3	16371.1	16381.2	16514.1		388.83	15335.4	15655	15512.5	15518.2	15515	15523.8	15635.5
			388.78	16157.8	16527.5	16363.5	16366.2	16367.1	16377	16507.6		388.78	15329.9	15649.9	15509.7	15515.3	15512.1	15520.9	15630.7
			388.73	16373.2	16521.1	16359.6	16362.3	16363.2	16373	16501.4		388.73	15980.7	15645	15506.8	15512.4	15509.2	15517.9	15625.9
			388.68	16355.6	16514.6	16355.6	16358.3	16359.1	16368.9			388.68	15803.7	15639.4	15503.4	15508.9	15505.8	15514.4	15620.5
												388.63	15679.3	15634.1	15500.1	15505.6	15502.5	15511	15615.4
												388.58	15378.9	15628.9	15497	15502.4	15499.3	15507.7	15610.4
												388.53	15210.7	15624.1	15494.1	15499.5	15496.4	15504.7	15605.7
												388.48	15608.1	15619.4	15491.3	15496.7	15493.6	15501.8	15601.3
												388.43	15591.3	15614.4	15488.2	15493.5	15490.5	15498.6	15596.5
												388.38	15221.4	15609.5	15485.1	15490.4	15487.4	15495.4	15591.7
												388.33	15510.7	15605	15482.4	15487.6	15484.6	15492.5	15587.3
												388.28	15453.2	15600.2	15479.4	15484.5	15481.6	15489.4	15582.7
												388.23	15338.4	15595.5	15476.4	15481.5	15478.6	15486.3	15578.2
												388.18	15552.2	15591	15473.5	15478.6	15475.7	15483.3	15573.8
												388.13	15736.8	15586.2	15470.4	15475.5	15472.6	15480.2	15569.3
												388.08	15477.9	15581.4	15467.2	15472.2	15469.4	15476.8	15564.6
												388.03	15153.6	15576.8	15464.2	15469.1	15466.3	15473.7	15560.2
												387.98	15612.5	15572.6	15461.5	15466.4	15463.6	15470.9	15556.1
												387.93	15454.8	15567.9	15458.3	15463.2	15460.5	15467.7	15551.6
												387.88	15360.3	15563.5	15455.3	15460.1	15457.4	15464.6	15547.3
												387.83	15476.5	15559.1	15452.4	15457.2	15454.5	15461.6	15543
												387.78	15597.5	15554.7	15449.4	15454.1	15451.5	15458.5	15538.8
												387.73	15567.2	15550.1	15446.2	15450.9	15448.3	15455.2	15534.4
												387.68	15479.6	15545.7	15443.1	15447.8	15445.2	15452	15530
												387.63	15655.3	15541.3	15440.1	15444.7	15442.1	15448.9	15525.8
												387.58	15365.4	15536.8	15436.9	15441.5	15438.9	15445.6	15521.5
												387.53	15385.6	15532.6	15434	15438.5	15436	15442.6	15517.4
												387.48	15189	15528.4	15431	15435.5	15433	15439.6	15513.3
												387.43	15654.1	15524.4	15428.2	15432.7	15430.2	15436.7	15509.4
												387.38	15595.2	15519.9	15425	15429.5	15427	15433.4	15505.1
												387.33	15121.2	15515.6	15421.9	15426.3	15423.8	15430.2	15500.9
												387.28	15365.6	15511.7	15419.1	15423.5	15421.1	15427.4	15497.2
												387.23	15523.3	15507.6	15416.2	15420.5	15418.1	15424.3	15493.2
												387.18	15574.3	15503.4	15413.1	15417.4	15415	15421.2	15489.1
												387.13	15269.1	15499.1	15410	15414.2	15411.9	15417.9	15485
												387.08	14918.8	15495.2	15407.1	15411.3	15409	15415	15481.1
												387.03	15337.6	15491.6	15404.5	15408.7	15406.4	15412.4	15477.6
												386.98	15164	15487.6	15401.6	15405.8	15403.5	15409.4	15473.8
												386.93	15390.8	15483.8	15398.8	15402.9	15400.7	15406.5	15470.1
												386.88	15264	15479.8	15395.8	15399.9	15397.7	15403.5	15466.2
												386.83	15235.6	15475.9	15393	15397	15394.8	15400.5	15462.5
												386.78	15482.1	15472.1	15390.1	15394.1	15391.9	15397.6	15458.8
												386.73	15532.9	15468.1	15387	15391	15388.8	15394.4	15454.8
												386.68	15114.9	15464	15383.9	15387.8	15385.7	15391.2	15450.9
												386.63	15328.8	15460.3	15381.1	15385.1	15382.9	15388.4	15447.3
												386.58	15724.8	15456.5	15378.2	15382.1	15380	15385.4	15443.5
												386.53	15044.9	15452.2	15374.9	15378.7	15376.6	15382	15439.4
												386.48	14997.6	15448.7	15372.1	15376	15373.9	15379.2	15436
												386.43	15407.2	15445.2	15369.5	15373.3	15371.2	15376.5	15432.6
												386.38	15123.3	15441.3	15366.5	15370.3	15368.2	15373.4	15428.8
												386.33	15483	15437.7	15363.7	15367.5	15365.4	15370.6	15425.3
												386.28	15424.3	15433.8	15360.6	15364.3	15362.3	15367.4	15421.5
												386.23	15149.2	15429.9	15357.5	15361.2	15359.2	15364.3	15417.7
												386.18	15192.3	15426.3	15354.7	15358.4	15356.4	15361.5	15414.2
												386.13	15158	15422.7	15351.9	15355.5	15353.5	15358.5	15410.7
												386.08	15281.5	15419.1	15349	15352.7	15350.7	15355.7	15407.2
												386.03	15069.6	15415.4	15346.1	15349.7	15347.8	15352.7	15403.6
												385.98	15268.8	15411.9	15343.4	15346.9	15345	15349.9	15400.2
												385.93	15368.9	15408.3	15340.4	15344	15342.1	15346.9	15396.6
												385.88	15459	15404.5	15337.4	15340.9	15339	15343.8	15393
												385.83	15585.5	15400.7	15334.3	15337.8	15335.9	15340.6	15389.2
												385.78	15464.7	15396.8	15331.1	15334.5	15332.7	15337.4	15385.4
												385.73	15313.7	15393	15327.9	15331.4	15329.5	15334.2	15381.7
												385.68	15311.7	15389.3	15325	15328.4	15326.5	15331.1	15378.1
												385.63	15380.8	15385.7	15322	15325.4	15323.5	15328.1	15374.5
												385.58	15146.1	15382	15318.9	15322.3	15320.5	15325	15370.9
												385.53	15319.2	15378.5	15316.1	15319.4	15317.6	15322.1	15367.5
												385.48	15281.5	15374.8	15313.1	15316.4	15314.6	15319	15364
												385.43	15159.9	15371.2	15310.1	15313.4	15311.6	15316	15360.5
												385.38	15213	15367.8	15307.2	15310.5	15308.8	15313.1	15357.1
												385.33	15145.9	15364.2	15304.3	15307.6	15305.9	15310.2	15353.6
												385.28	15550.8	15360.8	15301.5	15304.7	15303	15307.3	15350.2
												385.23	15457.6	15357	15298.2	15301.5	15299.8	15304	15346.5
												385.18	15271.4	15353.3	15295.1	15298.3	15296.6	15300.8	15342.9
												385.13	15327.1	15349.7	15292.1	15295.3	15293.6	15297.8	15339.4
												385.08	15502.2	15346.1	15289.1	15292.2	15290.6	15294.7	15335.9
												385.03	15374.1	15342.4	15285.9	15289	15287.4	15291.5	15332.2
												384.98	15282.8	15338.8	15282.8	15285.9	15284.3	15288.3

## Sheet: Fig. 3d
						Atomic coordinates of the optimized computational models
				Binding energy (eV)		MDDA/2H-MoS2; Space group: P-1; a = b = 12.664 Å, c = 18.410 Å; α = β = 90°, γ = 120°					MDDA/2H-MoS2/H2O; Space group: P-1; a = b = 12.664 Å, c = 18.410 Å; α = β = 90°, γ = 120°					MDDA/1T-MoS2; Space group: P-1; a = b = 12.664 Å, c = 18.410 Å; α = β = 90°, γ = 120°					MDDA/1T-MoS2/H2O; Space group: P-1; a = b = 12.664 Å, c = 18.410 Å; α = β = 90°, γ = 120°					MDDA/MDDA; Space group: P-1; a = b = c = 20.000 Å; α = β = γ = 90°					MDDA/MDDA/H2O; Space group: P-1; a = b = c = 20.000 Å; α = β = γ = 90°
			MDDA/MDDA	3.73		Atom	x	y	z		Atom	x	y	z		Atom	x	y	z		Atom	x	y	z		Atom	x	y	z		Atom	x	y	z
			MDDA/MDDA/H2O	0.98		H1	0.39384	0.51895	0.52071		H1	0.39445	0.51929	0.52209		H1	0.41578	0.51974	0.51016		H1	0.41627	0.52004	0.51121		H1	0.27445	0.29967	0.18692		H1	0.27452	0.29969	0.18677
			MDDA/2H-MoS2	-2.14		H2	0.34889	0.3606	0.52509		H2	0.34912	0.36026	0.52693		H2	0.3658	0.35972	0.52042		H2	0.36598	0.35958	0.52168		H2	0.3197	0.41793	0.19685		H2	0.31991	0.41777	0.19689
			MDDA/2H-MoS2/H2O	-2.56		H3	0.55619	0.40109	0.52847		H3	0.55531	0.40038	0.53008		H3	0.56728	0.40259	0.53328		H3	0.568	0.40183	0.5353		H3	0.30695	0.53606	0.2072		H3	0.30718	0.53623	0.20727
			MDDA/1T-MoS2	-2.31		H4	0.62638	0.56422	0.52704		H4	0.62544	0.56414	0.52816		H4	0.62805	0.56354	0.52336		H4	0.62809	0.56327	0.52413		H4	0.235	0.41247	0.2208		H4	0.23498	0.41249	0.221
			MDDA/1T-MoS2/H2O	-2.87		H5	0.29678	0.42619	0.59266		H5	0.29697	0.42667	0.59375		H5	0.3039	0.43071	0.57718		H5	0.30451	0.43108	0.57814		H5	0.25837	0.65142	0.22697		H5	0.25838	0.65146	0.22681
						H6	0.65627	0.49014	0.60049		H6	0.65641	0.49048	0.60108		H6	0.66646	0.50423	0.60139		H6	0.66738	0.50545	0.6021		H6	0.22562	0.53245	0.24092		H6	0.22563	0.5324	0.24113
						H7	0.56681	0.66699	0.60524		H7	0.56713	0.66702	0.60645		H7	0.56478	0.66764	0.60196		H7	0.5656	0.66794	0.60292		H7	0.34225	0.3032	0.24374		H7	0.34219	0.3035	0.24379
						H8	0.45033	0.30188	0.64055		H8	0.45041	0.3021	0.64179		H8	0.4495	0.30219	0.63622		H8	0.45006	0.30254	0.63731		H8	0.25897	0.29856	0.27419		H8	0.25905	0.29882	0.2744
						H9	0.43514	0.58783	0.66165		H9	0.435	0.58766	0.66265		H9	0.43206	0.58484	0.65723		H9	0.43225	0.58469	0.65778		H9	0.33189	0.63988	0.27483		H9	0.33184	0.63959	0.27488
						H10	0.35581	0.35377	0.68013		H10	0.35574	0.35422	0.68112		H10	0.35542	0.35573	0.67453		H10	0.3558	0.35649	0.67516		H10	0.40625	0.39743	0.27986		H10	0.40633	0.39767	0.27997
						H11	0.68958	0.62624	0.68944		H11	0.6894	0.6258	0.69036		H11	0.68804	0.62717	0.68579		H11	0.68816	0.62697	0.68677		H11	0.40563	0.52904	0.28147		H11	0.40571	0.52884	0.28154
						H12	0.59714	0.81503	0.70073		H12	0.59711	0.81439	0.70157		H12	0.59632	0.81465	0.69728		H12	0.59622	0.81421	0.69766		H12	0.49429	0.4596	0.3089		H12	0.49407	0.45957	0.30887
						H13	0.61612	0.42904	0.72067		H13	0.61616	0.42938	0.72149		H13	0.6154	0.42917	0.71621		H13	0.61571	0.42982	0.71706		H13	0.25216	0.63409	0.31364		H13	0.25228	0.63382	0.31375
						H14	0.74433	0.83862	0.72166		H14	0.74435	0.83832	0.72242		H14	0.74303	0.83713	0.71827		H14	0.74299	0.83705	0.7186		H14	0.26714	0.40603	0.33959		H14	0.26723	0.40616	0.33972
						H15	0.35254	0.21132	0.76533		H15	0.35346	0.21225	0.76614		H15	0.34997	0.21114	0.76134		H15	0.35065	0.21194	0.76146		H15	0.27206	0.51769	0.35452		H15	0.27218	0.51747	0.35457
						H16	0.50203	0.63822	0.78808		H16	0.50234	0.63841	0.78897		H16	0.49993	0.63748	0.78428		H16	0.50015	0.63805	0.78487		H16	0.37704	0.35922	0.35503		H16	0.37703	0.3596	0.35523
						H17	0.65839	0.86379	0.78874		H17	0.65862	0.86394	0.78962		H17	0.65763	0.8632	0.78535		H17	0.65789	0.8638	0.78574		H17	0.38296	0.56681	0.35931		H17	0.383	0.56645	0.35951
						H18	0.49754	0.23869	0.79498		H18	0.49816	0.23943	0.796		H18	0.49548	0.23764	0.78932		H18	0.49579	0.23809	0.78966		H18	0.497	0.50787	0.38416		H18	0.49676	0.50784	0.38425
						H19	0.40413	0.42192	0.80419		H19	0.40432	0.42204	0.80515		H19	0.40348	0.42186	0.79972		H19	0.40336	0.42167	0.80041		H19	0.49656	0.41758	0.38781		H19	0.49628	0.41767	0.38797
						H20	0.6478	0.66635	0.81496		H20	0.64841	0.66645	0.81579		H20	0.64542	0.66483	0.81159		H20	0.64593	0.66549	0.8122		H20	0.32349	0.45408	0.43265		H20	0.32361	0.45401	0.43279
						H21	0.54378	0.44841	0.84174		H21	0.54442	0.44889	0.84268		H21	0.54297	0.44781	0.83741		H21	0.54306	0.44765	0.83826		H21	0.39087	0.50679	0.45864		H21	0.39093	0.50685	0.45851
						H22	0.38843	0.23033	0.85892		H22	0.38863	0.23066	0.86002		H22	0.38852	0.23024	0.8546		H22	0.38827	0.22983	0.85505		H22	0.40018	0.41681	0.45846		H22	0.40028	0.41685	0.45832
						C1	0.3729	0.44259	0.55702		C1	0.37294	0.44265	0.55826		C1	0.38553	0.44392	0.54845		C1	0.38586	0.44403	0.54936		H23	0.55229	0.43381	0.48883		H23	0.55219	0.43409	0.48889
						C2	0.58754	0.48318	0.5617		C2	0.58708	0.48307	0.56273		C2	0.59519	0.48785	0.56215		C2	0.59561	0.48785	0.56304		H24	0.53643	0.55037	0.50043		H24	0.5364	0.55012	0.5005
						C3	0.51946	0.59092	0.64345		C3	0.51933	0.59104	0.64453		C3	0.51831	0.59108	0.63999		C3	0.51856	0.59131	0.64071		H25	0.47334	0.41508	0.52836		H25	0.4733	0.41525	0.52849
						C4	0.44939	0.38165	0.66308		C4	0.44912	0.3816	0.66421		C4	0.44941	0.38229	0.65898		C4	0.44954	0.38241	0.65983		H26	0.45742	0.54387	0.54387		H26	0.45747	0.54365	0.54389
						C5	0.59449	0.58882	0.70765		C5	0.59449	0.58879	0.70859		C5	0.59302	0.58902	0.70429		C5	0.59318	0.58917	0.70506		H27	0.54885	0.3794	0.55993		H27	0.54879	0.37956	0.56
						C6	0.54098	0.44902	0.72442		C6	0.54098	0.44912	0.72538		C6	0.54017	0.44894	0.72052		C6	0.54034	0.44923	0.72134		H28	0.63522	0.51446	0.56356		H28	0.63481	0.51449	0.56358
						C7	0.65184	0.80427	0.74352		C7	0.65202	0.80425	0.74445		C7	0.65068	0.80353	0.74016		C7	0.6508	0.80382	0.74066		H29	0.52573	0.58798	0.5807		H29	0.52574	0.58796	0.58065
						C8	0.59583	0.67163	0.7686		C8	0.59609	0.67159	0.76958		C8	0.59395	0.67092	0.76525		C8	0.59412	0.67123	0.76594		H30	0.62701	0.4387	0.61009		H30	0.62672	0.43866	0.61006
						C9	0.47817	0.40069	0.79775		C9	0.47854	0.40115	0.79881		C9	0.47728	0.40024	0.79348		C9	0.47737	0.40044	0.79427		H31	0.73545	0.48004	0.63778		H31	0.73519	0.48008	0.63788
						C10	0.42648	0.26299	0.80458		C10	0.42691	0.26344	0.80569		C10	0.42506	0.2625	0.79996		C10	0.42517	0.26258	0.8005		H32	0.44488	0.47811	0.63818		H32	0.44512	0.47824	0.63789
						N1	0.48108	0.47375	0.60326		N1	0.48107	0.4738	0.60443		N1	0.48566	0.47571	0.60032		N1	0.48617	0.47589	0.60104		H33	0.50733	0.41822	0.66088		H33	0.50745	0.41825	0.66069
						S1	0.99869	0.9989	0.24091		S1	0.99857	0.99869	0.24015		S1	0.00598	0.50995	0.24342		S1	0.00578	0.50977	0.24297		H34	0.6139	0.58051	0.66197		H34	0.61373	0.58046	0.66187
						S2	0.24949	0.99827	0.24089		S2	0.24941	0.99827	0.2401		S2	0.24976	0.7503	0.24154		S2	0.24919	0.74963	0.24096		H35	0.73865	0.56335	0.66837		H35	0.73832	0.56336	0.66828
						S3	0.50005	0.99923	0.24155		S3	0.49985	0.99922	0.2407		S3	0.0051	0.00269	0.24552		S3	0.00479	0.00266	0.24498		H36	0.50618	0.56751	0.69254		H36	0.50635	0.56746	0.69236
						S4	0.7495	-0.00014	0.24163		S4	0.74938	0.99957	0.24081		S4	0.9849	0.24231	0.24125		S4	0.9851	0.24246	0.24099		H37	0.77082	0.49671	0.71721		H37	0.77087	0.49658	0.71726
						S5	0.99775	0.24803	0.241		S5	0.99789	0.24811	0.24021		S5	0.24746	0.24464	0.2392		S5	0.24738	0.24449	0.23902		H38	0.65367	0.44889	0.72832		H38	0.65374	0.44881	0.72809
						S6	0.24744	0.2473	0.23922		S6	0.24757	0.24745	0.23866		S6	0.50065	0.24773	0.242		S6	0.50019	0.24752	0.24135		H39	0.41967	0.45177	0.75575		H39	0.41991	0.4519	0.75557
						S7	0.49975	0.24731	0.23968		S7	0.49975	0.24758	0.23912		S7	0.24806	0.49406	0.24131		S7	0.24849	0.49384	0.24122		H40	0.66049	0.5293	0.76392		H40	0.66037	0.52942	0.76382
						S8	0.74955	0.24806	0.24144		S8	0.74955	0.24838	0.24066		S8	0.50557	0.50616	0.23526		S8	0.50474	0.50528	0.23487		H41	0.5443	0.44545	0.77589		H41	0.5441	0.44533	0.77576
						S9	0.99904	0.49856	0.24067		S9	0.99888	0.4984	0.23997		S9	0.75389	0.49399	0.24179		S9	0.75402	0.49408	0.24152		H42	0.42017	0.53783	0.77799		H42	0.42035	0.53781	0.77776
						S10	0.24732	0.49868	0.23916		S10	0.24747	0.49863	0.23867		S10	0.00209	0.75306	0.24316		S10	0.00177	0.7532	0.24254		H43	0.54504	0.52917	0.80344		H43	0.54498	0.52928	0.80336
						S11	0.49942	0.49915	0.23778		S11	0.4994	0.49916	0.23734		S11	0.7526	0.74992	0.24617		S11	0.7518	0.74929	0.2456		H44	0.43851	0.47585	0.83869		H44	0.43855	0.4758	0.83883
						S12	0.75078	0.4984	0.2394		S12	0.75053	0.49833	0.23897		S12	0.25303	0.99213	0.24235		S12	0.25284	0.99217	0.24165		C1	0.28573	0.39694	0.23504		C1	0.28589	0.39709	0.23504
						S13	0.00014	0.74964	0.24087		S13	-9e-05	0.7494	0.24028		S13	0.50264	-0.0014	0.24489		S13	0.50225	0.99798	0.24451		C2	0.29074	0.32056	0.23492		C2	0.29064	0.32064	0.23492
						S14	0.24969	0.75001	0.24098		S14	0.24958	0.7497	0.2403		S14	0.75004	0.9946	0.23877		S14	0.74979	0.99489	0.23831		C3	0.27732	0.54711	0.25244		C3	0.27746	0.54696	0.25243
						S15	0.50001	0.75146	0.23992		S15	0.49997	0.75114	0.23932		S15	0.75427	0.24243	0.24179		S15	0.75404	0.24259	0.24151		C4	0.28027	0.62207	0.2678		C4	0.28018	0.62201	0.26775
						S16	0.75072	0.75122	0.23974		S16	0.75061	0.75102	0.23924		S16	0.50416	0.75829	0.24495		S16	0.5038	0.75815	0.24408		C5	0.30341	0.42649	0.30343		C5	0.30349	0.42651	0.30358
						S17	-0.00023	0.99852	0.41165		S17	0.99971	0.9986	0.41073		S17	0.84015	0.17193	0.41283		S17	0.84011	0.1719	0.41235		C6	0.30329	0.50498	0.31083		C6	0.30343	0.50492	0.31095
						S18	0.24916	0.9991	0.41157		S18	0.24913	0.99912	0.41068		S18	0.58548	0.15984	0.41744		S18	0.58521	0.15999	0.41692		C7	0.37409	0.40434	0.32391		C7	0.37429	0.40454	0.32404
						S19	0.49864	0.99871	0.41224		S19	0.4987	0.99873	0.41119		S19	0.32067	0.414	0.4015		S19	0.32138	0.41446	0.40124		C8	0.37569	0.52287	0.32724		C8	0.37591	0.52271	0.32732
						S20	0.74917	0.99807	0.41216		S20	0.74902	0.9981	0.41113		S20	0.58069	0.40592	0.40594		S20	0.58023	0.40607	0.40623		C9	0.47808	0.46178	0.36121		C9	0.47816	0.4618	0.36121
						S21	0.00034	0.24956	0.41153		S21	0.00025	0.24937	0.41065		S21	0.82965	0.41645	0.41562		S21	0.82938	0.4166	0.41483		C10	0.37789	0.45999	0.43325		C10	0.37796	0.46004	0.4334
						S22	0.2494	0.24851	0.40904		S22	0.24931	0.24857	0.40838		S22	0.83035	0.66777	0.41715		S22	0.82967	0.66751	0.41619		C11	0.52683	0.42363	0.53626		C11	0.52674	0.42361	0.53615
						S23	0.49868	0.24977	0.41016		S23	0.49857	0.24962	0.40946		S23	0.58486	0.66328	0.41053		S23	0.58526	0.66362	0.40999		C12	0.51194	0.54537	0.54922		C12	0.51187	0.54542	0.54917
						S24	0.74929	0.24996	0.41192		S24	0.74911	0.2496	0.41096		S24	0.08744	0.91833	0.41817		S24	0.08693	0.918	0.41732		C13	0.60735	0.48968	0.60383		C13	0.60708	0.48955	0.60369
						S25	-0.0002	0.49983	0.41141		S25	0.99959	0.49954	0.41068		S25	0.58148	0.91057	0.41704		S25	0.58104	0.91038	0.41609		C14	0.49856	0.47077	0.64697		C14	0.49863	0.47068	0.64673
						S26	0.2493	0.4993	0.40927		S26	0.24921	0.49904	0.40867		S26	0.08301	0.15968	0.41174		S26	0.08278	0.1593	0.41118		C15	0.60512	0.52682	0.67101		C15	0.60502	0.52684	0.67087
						S27	0.49979	0.49986	0.40489		S27	0.49964	0.49964	0.40473		S27	0.34119	0.1749	0.41451		S27	0.3411	0.1744	0.41391		C16	0.73033	0.51091	0.6831		C16	0.73026	0.51096	0.68317
						S28	0.74953	0.49973	0.4098		S28	0.74929	0.49958	0.40925		S28	0.08614	0.41564	0.41329		S28	0.08612	0.41537	0.41298		C17	0.53112	0.51847	0.69688		C17	0.53112	0.51843	0.69671
						S29	0.999	0.74861	0.41147		S29	0.999	0.74856	0.41066		S29	0.08204	0.65896	0.41599		S29	0.08213	0.65912	0.41533		C18	0.66186	0.50219	0.71618		C18	0.6617	0.50204	0.71613
						S30	0.24901	0.74849	0.41167		S30	0.2491	0.74843	0.41073		S30	0.33767	0.6671	0.4179		S30	0.33708	0.66643	0.41736		C19	0.5201	0.49455	0.76878		C19	0.5202	0.49449	0.76867
						S31	0.49865	0.74728	0.41065		S31	0.49858	0.74747	0.40985		S31	0.83416	0.9154	0.42208		S31	0.83369	0.91532	0.4214		C20	0.44568	0.48966	0.78609		C20	0.44574	0.48967	0.78615
						S32	0.74865	0.74754	0.41046		S32	0.74868	0.74766	0.40977		S32	0.33306	0.91814	0.41926		S32	0.33312	0.91789	0.41855		N1	0.40355	0.46226	0.363		N1	0.40349	0.46227	0.36297
						Mo1	0.16556	0.08144	0.3255		Mo1	0.16556	0.08153	0.32471		Mo1	0.18346	0.08274	0.3282		Mo1	0.18366	0.0828	0.32768		N2	0.53526	0.48195	0.5817		N2	0.53526	0.48197	0.58177
						Mo2	0.4159	0.08198	0.32622		Mo2	0.41587	0.08207	0.32538		Mo2	0.66899	0.07459	0.33191		Mo2	0.66922	0.07567	0.33133
						Mo3	0.91598	0.08214	0.32683		Mo3	0.91595	0.08211	0.32589		Mo3	0.90261	0.06573	0.33075		Mo3	0.90246	0.06559	0.33009
						Mo4	0.66594	0.08227	0.32729		Mo4	0.66588	0.08225	0.32623		Mo4	0.41913	0.08283	0.32923		Mo4	0.41904	0.08248	0.32853
						Mo5	0.1655	0.33205	0.32487		Mo5	0.16555	0.33202	0.32413		Mo5	0.4157	0.34476	0.32227		Mo5	0.41585	0.34447	0.32225
						Mo6	0.41549	0.33142	0.32317		Mo6	0.41545	0.33149	0.32265		Mo6	0.14288	0.3132	0.32309		Mo6	0.14291	0.31317	0.32289
						Mo7	0.6661	0.33232	0.32547		Mo7	0.66589	0.33221	0.32484		Mo7	0.66881	0.31289	0.32632		Mo7	0.66765	0.31276	0.32574
						Mo8	0.91608	0.3325	0.32657		Mo8	0.91604	0.33239	0.32575		Mo8	0.92606	0.35437	0.32885		Mo8	0.92613	0.35419	0.32847
						Mo9	0.16575	0.58274	0.32551		Mo9	0.16552	0.58241	0.32479		Mo9	0.42149	0.58749	0.32372		Mo9	0.42324	0.58855	0.32357
						Mo10	0.41534	0.58293	0.32314		Mo10	0.41533	0.5828	0.32265		Mo10	0.18238	0.58877	0.32853		Mo10	0.18175	0.58794	0.32792
						Mo11	0.66727	0.583	0.32319		Mo11	0.66706	0.58288	0.32276		Mo11	0.66336	0.5689	0.32485		Mo11	0.66143	0.56726	0.32428
						Mo12	0.91648	0.58257	0.32562		Mo12	0.91629	0.5823	0.32498		Mo12	0.91367	0.59241	0.33103		Mo12	0.91447	0.59339	0.33053
						Mo13	0.16609	0.83238	0.32654		Mo13	0.16607	0.83233	0.32565		Mo13	0.16365	0.82787	0.33333		Mo13	0.16393	0.82803	0.33254
						Mo14	0.41596	0.83254	0.32648		Mo14	0.41602	0.83248	0.32557		Mo14	0.40295	0.82719	0.33146		Mo14	0.40198	0.82576	0.33082
						Mo15	0.66601	0.83235	0.32588		Mo15	0.66589	0.8322	0.32517		Mo15	0.68161	0.84828	0.33068		Mo15	0.68156	0.84813	0.32994
						Mo16	0.9162	0.83243	0.32601		Mo16	0.91608	0.83232	0.32531		Mo16	0.92243	0.83586	0.33053		Mo16	0.92155	0.83599	0.32978

[truncated: 28 more sheets: Fig. 3e, Fig. 4a, Fig. 4b, Fig. 4d, Fig. 4e, Fig. 4f, Fig. 4g, Fig. 4h, Supplementary Figure 1, Supplementary Figure 2, Supplementary Figure 3, Supplementary Figure 4, Supplementary Figure 5, Supplementary Figure 9, Supplementary Figure 10, Supplementary Figure 14, Supplementary Figure 15, Supplementary Figure 16, Supplementary Figure 17, Supplementary Figure 19 …]
